# Supplementary material for: cis-Tetra­aqua­bis­{5-[4-(1H-imidazol-1-yl-κN 3)phen­yl]tetra­zolido}manganese(II) dihydrate
Source: Acta Crystallogr Sect E Struct Rep Online. 2012 Mar 17;68(Pt 4):m433–4. doi: 10.1107/S1600536812010446 (PMC3343834; doi:10.1107/S1600536812010446)
Supplement: Supplementary file 1 [file e-68-0m433-sup1.cif]

##############################################################################
#                                                                            #
# This CIF contains the data in a paper accepted for publication in          #
# Acta Crystallographica Section E. It conforms to the requirements of       #
# Notes for Authors for Acta Crystallographica Section E, and has been       #
# peer reviewed under the auspices of the IUCr Commission on Journals.       #
#                                                                            #
# Full details of the Crystallographic Information File format               #
# are given in the paper "The Crystallographic Information File (CIF):       #
# a New Standard Archive File for Crystallography" by S. R. Hall, F. H.      #
# Allen and I. D. Brown [Acta Cryst. (1991), A47, 655-685].                  #
#                                                                            #
# The current version of the core CIF dictionary is obtainable from          #
# ftp://ftp.iucr.org/pub/cif_core.dic.                                       #
#                                                                            #
# Software is freely available for graphical display of the structure(s)     #
# in this CIF. For information consult the CIF software page                 #
# http://www.iucr.org/resources/cif/software.                                #
#                                                                            #
# This file may be used for bona fide research purposes within the           #
# scientific community so long as proper attribution is given to the journal # 
# article from which it was obtained.                                        #
#                                                                            #
##############################################################################
data_I
_audit_creation_method     SHELXL-97
_chemical_name_systematic
;
<i>cis</i>-Tetraaquabis{5-[4-(1<i>H</i>-imidazol-1-yl-
\k<i>N</i>^3^)phenyl]tetrazolido}manganese(II) dihydrate
;
_chemical_name_common     ?
_chemical_formula_moiety     'C20 H22 Mn N12 O4, 2(H2 O)'
_chemical_formula_sum     'C20 H26 Mn N12 O6'
_chemical_formula_iupac     '[Mn (C10 H7 N6)2 (H2 O)4], 2H2 O'
_chemical_formula_weight     585.47
_chemical_melting_point     ?
_symmetry_cell_setting     monoclinic
_symmetry_space_group_name_H-M     'C 2/c'
_symmetry_space_group_name_Hall     '-C 2yc'
loop_
    _symmetry_equiv_pos_as_xyz
    'x, y, z'
    '-x, y, -z+1/2'
    'x+1/2, y+1/2, z'
    '-x+1/2, y+1/2, -z+1/2'
    '-x, -y, -z'
    'x, -y, z-1/2'
    '-x+1/2, -y+1/2, -z'
    'x+1/2, -y+1/2, z-1/2'
_cell_length_a     19.1342(18)
_cell_length_b     13.2100(4)
_cell_length_c     13.3280(13)
_cell_angle_alpha     90.00
_cell_angle_beta     131.056(2)
_cell_angle_gamma     90.00
_cell_volume     2540.3(4)
_cell_formula_units_Z     4
_cell_measurement_reflns_used     3180
_cell_measurement_theta_min     3.0779
_cell_measurement_theta_max     30.0282
_cell_measurement_temperature     294(2)
_exptl_crystal_description     block
_exptl_crystal_colour     colourless
_exptl_crystal_size_max     0.80
_exptl_crystal_size_mid     0.11
_exptl_crystal_size_min     0.10
_exptl_crystal_density_diffrn     1.531
_exptl_crystal_density_meas     ?
_exptl_crystal_density_method     'not measured'
_exptl_crystal_F_000     1212
_exptl_absorpt_coefficient_mu     0.582
_exptl_absorpt_correction_type     multi-scan
_exptl_absorpt_process_details     '(SADABS; Sheldrick, 1996)'
_exptl_absorpt_correction_T_min     0.6531
_exptl_absorpt_correction_T_max     0.9441
_exptl_special_details
;
;
_diffrn_ambient_temperature     294(2)
_diffrn_radiation_type     MoK\a
_diffrn_radiation_wavelength     0.71073
_diffrn_radiation_source     'fine-focus sealed tube'
_diffrn_radiation_monochromator     graphite
_diffrn_measurement_device_type     'Rigaku/MSC Mercury CCD'
_diffrn_measurement_method     '\w scans'
_diffrn_detector_area_resol_mean     ?
_diffrn_reflns_number     8421
_diffrn_reflns_av_R_equivalents     0.0421
_diffrn_reflns_av_sigmaI/netI     0.0448
_diffrn_reflns_theta_min     3.08
_diffrn_reflns_theta_max     25.02
_diffrn_reflns_theta_full     25.02
_diffrn_measured_fraction_theta_max     0.998
_diffrn_measured_fraction_theta_full     0.998
_diffrn_reflns_limit_h_min     -22
_diffrn_reflns_limit_h_max     22
_diffrn_reflns_limit_k_min     -15
_diffrn_reflns_limit_k_max     15
_diffrn_reflns_limit_l_min     -15
_diffrn_reflns_limit_l_max     15
_diffrn_standards_number     0
_diffrn_standards_interval_count     .
_diffrn_standards_interval_time     .
_diffrn_standards_decay_%     ?
_refine_special_details
;
Refinement of <i>F</i>^2^ against ALL reflections. The weighted <i>R</i>-factor
<i>wR</i> and goodness of fit <i>S</i> are based on <i>F</i>^2^, conventional
<i>R</i>-factors <i>R</i> are based on <i>F</i>, with <i>F</i> set to zero for
negative <i>F</i>^2^. The threshold expression of <i>F</i>^2^ >
\s(<i>F</i>^2^) is used only for calculating <i>R</i>-factors(gt) <i>etc</i>.
and is not relevant to the choice of reflections for refinement.
<i>R</i>-factors based on <i>F</i>^2^ are statistically about twice as large
as those based on <i>F</i>, and <i>R</i>- factors based on ALL data will be
even larger.
;
_reflns_number_total     2239
_reflns_number_gt     1957
_reflns_threshold_expression     I>2\s(I)
_refine_ls_structure_factor_coef     Fsqd
_refine_ls_matrix_type     full
_refine_ls_R_factor_all     0.0656
_refine_ls_R_factor_gt     0.0563
_refine_ls_wR_factor_gt     0.1391
_refine_ls_wR_factor_ref     0.1419
_refine_ls_goodness_of_fit_ref     1.307
_refine_ls_restrained_S_all     1.180
_refine_ls_number_reflns     2239
_refine_ls_number_parameters     196
_refine_ls_number_restraints     512
_refine_ls_hydrogen_treatment     constr
_refine_ls_weighting_scheme     calc
_refine_ls_weighting_details
        'calc w=1/[\s^2^(Fo^2^)+(0.0076P)^2^+23.3787P] where P=(Fo^2^+2Fc^2^)/3'
_atom_sites_solution_hydrogens     geom
_atom_sites_solution_primary     direct
_atom_sites_solution_secondary     difmap
_refine_ls_shift/su_max     0.000
_refine_ls_shift/su_mean     0.000
_refine_diff_density_max     0.343
_refine_diff_density_min     -0.548
_refine_ls_extinction_method     none
_refine_ls_extinction_coef     ?
loop_
    _atom_type_symbol
    _atom_type_description
    _atom_type_scat_dispersion_real
    _atom_type_scat_dispersion_imag
    _atom_type_scat_source
    'C' 'C' 0.0033 0.0016
                         'International Tables Vol C Tables 4.2.6.8 and 6.1.1.4'
    'H' 'H' 0.0000 0.0000
                         'International Tables Vol C Tables 4.2.6.8 and 6.1.1.4'
    'N' 'N' 0.0061 0.0033
                         'International Tables Vol C Tables 4.2.6.8 and 6.1.1.4'
    'O' 'O' 0.0106 0.0060
                         'International Tables Vol C Tables 4.2.6.8 and 6.1.1.4'
    'Mn' 'Mn' 0.3368 0.7283
                         'International Tables Vol C Tables 4.2.6.8 and 6.1.1.4'
_computing_data_collection     'RAPID-AUTO (Rigaku/MSC, 1998)'
_computing_cell_refinement     'RAPID-AUTO (Rigaku/MSC, 1998)'
_computing_data_reduction     'CrystalStructure (Rigaku/MSC, 2002)'
_computing_structure_solution     'SHELXS97 (Sheldrick, 2008)'
_computing_structure_refinement     'SHELXL97 (Sheldrick, 2008)'
_computing_molecular_graphics     'SHELXTL (Sheldrick, 2008)'
_computing_publication_material     'SHELXTL (Sheldrick, 2008)'
loop_
    _atom_site_type_symbol
    _atom_site_label
    _atom_site_fract_x
    _atom_site_fract_y
    _atom_site_fract_z
    _atom_site_U_iso_or_equiv
    _atom_site_adp_type
    _atom_site_calc_flag
    _atom_site_refinement_flags
    _atom_site_occupancy
    _atom_site_symmetry_multiplicity
    _atom_site_disorder_assembly
    _atom_site_disorder_group
    Mn Mn1 0.5000 0.14050(7) 0.7500 0.0114(2) Uani d SU 1 2 . .
    N N1 0.4195(3) 0.3148(3) 0.9401(4) 0.0197(8) Uani d U 1 1 . .
    N N2 0.4707(3) 0.2569(3) 0.8420(4) 0.0189(8) Uani d U 1 1 . .
    N N3 0.2780(3) 0.3910(3) 1.2697(4) 0.0190(8) Uani d U 1 1 . .
    N N4 0.2668(3) 0.3553(3) 1.3534(4) 0.0201(8) Uani d U 1 1 . .
    N N5 0.2945(2) 0.2610(3) 1.3831(3) 0.0158(8) Uani d U 1 1 . .
    N N6 0.3247(2) 0.2320(3) 1.3206(3) 0.0149(7) Uani d U 1 1 . .
    O O1 0.65066(19) 0.1248(2) 0.9144(3) 0.0164(7) Uani d U 1 1 . .
    H H1C 0.6860 0.1315 0.8971 0.020 Uiso d R 1 1 A .
    H H1D 0.6680 0.1664 0.9757 0.020 Uiso d R 1 1 . .
    O O2 0.5016(2) 0.0210(2) 0.6390(3) 0.0172(7) Uani d U 1 1 . .
    H H2C 0.4550 0.0260 0.5564 0.021 Uiso d R 1 1 A .
    H H2D 0.5483 0.0045 0.6477 0.021 Uiso d R 1 1 . .
    O O3 0.3656(2) 0.0306(2) 0.3671(3) 0.0178(7) Uani d DU 1 1 . .
    H H3D 0.3190 -0.0069 0.3354 0.021 Uiso d RD 1 1 . .
    H H3E 0.3466 0.0912 0.3426 0.021 Uiso d RD 1 1 . .
    C C1 0.4461(3) 0.2365(3) 0.9100(5) 0.0227(10) Uani d U 1 1 A .
    H H1 0.4471 0.1708 0.9362 0.027 Uiso calc R 1 1 . .
    C C2 0.4225(6) 0.3504(6) 0.7794(8) 0.0186(17) Uani d PU 0.531(7) 1 A 1
    H H2 0.4149 0.3814 0.7102 0.022 Uiso calc PR 0.531(7) 1 A 1
    C C3 0.3898(6) 0.3863(6) 0.8365(8) 0.0184(17) Uani d PU 0.531(7) 1 A 1
    H H3 0.3553 0.4450 0.8139 0.022 Uiso calc PR 0.531(7) 1 A 1
    C C2' 0.5005(7) 0.3579(7) 0.8818(9) 0.0181(19) Uani d PU 0.469(7) 1 A 2
    H H2' 0.5348 0.3938 0.8669 0.022 Uiso calc PR 0.469(7) 1 A 2
    C C3' 0.4721(7) 0.3956(7) 0.9450(9) 0.0192(19) Uani d PU 0.469(7) 1 A 2
    H H3' 0.4840 0.4593 0.9828 0.023 Uiso calc PR 0.469(7) 1 A 2
    C C4 0.3907(3) 0.3145(3) 1.0161(4) 0.0148(8) Uani d U 1 1 A .
    C C5 0.3558(3) 0.4030(3) 1.0259(4) 0.0172(9) Uani d U 1 1 . .
    H H5 0.3501 0.4616 0.9822 0.021 Uiso calc R 1 1 A .
    C C6 0.3299(3) 0.4027(3) 1.1017(4) 0.0178(9) Uani d U 1 1 A .
    H H6 0.3060 0.4613 1.1080 0.021 Uiso calc R 1 1 . .
    C C7 0.3392(3) 0.3158(3) 1.1684(4) 0.0133(8) Uani d U 1 1 . .
    C C8 0.3722(3) 0.2276(3) 1.1547(4) 0.0153(9) Uani d U 1 1 A .
    H H8 0.3767 0.1684 1.1963 0.018 Uiso calc R 1 1 . .
    C C9 0.3986(3) 0.2275(3) 1.0794(4) 0.0180(9) Uani d U 1 1 . .
    H H9 0.4216 0.1687 1.0718 0.022 Uiso calc R 1 1 A .
    C C10 0.3140(3) 0.3136(3) 1.2521(4) 0.0139(9) Uani d U 1 1 A .
loop_
    _atom_site_aniso_label
    _atom_site_aniso_U_11
    _atom_site_aniso_U_22
    _atom_site_aniso_U_33
    _atom_site_aniso_U_12
    _atom_site_aniso_U_13
    _atom_site_aniso_U_23
    Mn1 0.0141(5) 0.0116(4) 0.0135(5) 0.000 0.0113(4) 0.000
    N1 0.031(2) 0.0127(17) 0.031(2) 0.0007(15) 0.0271(18) -0.0012(15)
    N2 0.026(2) 0.0149(18) 0.0275(19) -0.0026(16) 0.0226(17) -0.0031(15)
    N3 0.027(2) 0.0169(19) 0.026(2) 0.0046(16) 0.0230(18) 0.0029(15)
    N4 0.029(2) 0.0180(18) 0.0255(19) 0.0026(17) 0.0233(18) 0.0018(16)
    N5 0.0204(19) 0.0150(18) 0.0179(18) 0.0006(15) 0.0152(16) 0.0009(14)
    N6 0.0191(18) 0.0152(18) 0.0150(17) 0.0001(15) 0.0132(15) 0.0001(14)
    O1 0.0183(15) 0.0209(16) 0.0174(15) -0.0029(13) 0.0148(14) -0.0036(13)
    O2 0.0157(16) 0.0216(16) 0.0178(15) 0.0008(13) 0.0124(14) -0.0021(13)
    O3 0.0195(16) 0.0145(15) 0.0229(16) 0.0009(13) 0.0155(14) -0.0001(13)
    C1 0.038(3) 0.015(2) 0.031(2) 0.0024(19) 0.030(2) -0.0001(18)
    C2 0.026(4) 0.015(4) 0.024(4) 0.001(3) 0.020(3) 0.001(3)
    C3 0.025(4) 0.012(3) 0.026(4) 0.002(3) 0.020(3) 0.001(3)
    C2' 0.028(4) 0.013(4) 0.024(4) -0.006(3) 0.022(3) -0.003(3)
    C3' 0.026(4) 0.018(4) 0.024(4) -0.003(3) 0.021(3) -0.001(3)
    C4 0.015(2) 0.017(2) 0.019(2) -0.0056(16) 0.0138(17) -0.0053(16)
    C5 0.024(2) 0.013(2) 0.021(2) -0.0015(17) 0.0177(18) 0.0002(17)
    C6 0.022(2) 0.016(2) 0.024(2) 0.0031(17) 0.0188(19) -0.0001(17)
    C7 0.014(2) 0.016(2) 0.0128(19) 0.0001(16) 0.0102(17) -0.0004(16)
    C8 0.018(2) 0.013(2) 0.0155(19) -0.0002(17) 0.0114(17) 0.0010(16)
    C9 0.021(2) 0.017(2) 0.023(2) 0.0031(17) 0.0173(18) -0.0016(17)
    C10 0.014(2) 0.0125(19) 0.016(2) 0.0001(16) 0.0098(17) -0.0007(16)
_geom_special_details
;
All e.s.d.'s (except the e.s.d. in the dihedral angle between two l.s. planes)
are estimated using the full covariance matrix. The cell e.s.d.'s are taken
into account individually in the estimation of e.s.d.'s in distances, angles
and torsion angles; correlations between e.s.d.'s in cell parameters are only
used when they are defined by crystal symmetry. An approximate (isotropic)
treatment of cell e.s.d.'s is used for estimating e.s.d.'s involving l.s.
planes.
;
loop_
    _geom_bond_atom_site_label_1
    _geom_bond_atom_site_label_2
    _geom_bond_site_symmetry_2
    _geom_bond_distance
    _geom_bond_publ_flag
    Mn1 O2 2_656 2.177(3) ?
    Mn1 O2 . 2.177(3) ?
    Mn1 O1 . 2.204(3) ?
    Mn1 O1 2_656 2.204(3) ?
    Mn1 N2 . 2.256(4) ?
    Mn1 N2 2_656 2.256(4) ?
    N1 C1 . 1.327(6) ?
    N1 C4 . 1.436(5) ?
    N1 C3' . 1.438(10) ?
    N1 C3 . 1.446(9) ?
    N2 C1 . 1.293(5) ?
    N2 C2' . 1.410(10) ?
    N2 C2 . 1.436(9) ?
    N3 C10 . 1.336(5) ?
    N3 N4 . 1.352(5) ?
    N4 N5 . 1.309(5) ?
    N5 N6 . 1.346(5) ?
    N6 C10 . 1.338(5) ?
    O1 H1C . 0.8500 ?
    O1 H1D . 0.8501 ?
    O2 H2C . 0.8500 ?
    O2 H2D . 0.8500 ?
    O3 H3D . 0.8500 ?
    O3 H3E . 0.8499 ?
    C1 H1 . 0.9300 ?
    C2 C3 . 1.349(11) ?
    C2 H2 . 0.9300 ?
    C3 H3 . 0.9300 ?
    C2' C3' . 1.361(12) ?
    C2' H2' . 0.9300 ?
    C3' H3' . 0.9300 ?
    C4 C9 . 1.374(6) ?
    C4 C5 . 1.393(6) ?
    C5 C6 . 1.389(6) ?
    C5 H5 . 0.9300 ?
    C6 C7 . 1.390(6) ?
    C6 H6 . 0.9300 ?
    C7 C8 . 1.393(6) ?
    C7 C10 . 1.478(5) ?
    C8 C9 . 1.388(6) ?
    C8 H8 . 0.9300 ?
    C9 H9 . 0.9300 ?
loop_
    _geom_angle_atom_site_label_1
    _geom_angle_atom_site_label_2
    _geom_angle_atom_site_label_3
    _geom_angle_site_symmetry_1
    _geom_angle_site_symmetry_3
    _geom_angle
    _geom_angle_publ_flag
    O2 Mn1 O2 2_656 . 87.07(16) ?
    O2 Mn1 O1 2_656 . 81.34(11) ?
    O2 Mn1 O1 . . 90.81(11) ?
    O2 Mn1 O1 2_656 2_656 90.81(11) ?
    O2 Mn1 O1 . 2_656 81.34(11) ?
    O1 Mn1 O1 . 2_656 169.20(16) ?
    O2 Mn1 N2 2_656 . 90.29(12) ?
    O2 Mn1 N2 . . 169.50(12) ?
    O1 Mn1 N2 . . 98.84(12) ?
    O1 Mn1 N2 2_656 . 88.54(12) ?
    O2 Mn1 N2 2_656 2_656 169.50(12) ?
    O2 Mn1 N2 . 2_656 90.29(12) ?
    O1 Mn1 N2 . 2_656 88.54(12) ?
    O1 Mn1 N2 2_656 2_656 98.84(12) ?
    N2 Mn1 N2 . 2_656 94.05(18) ?
    C1 N1 C4 . . 127.8(4) ?
    C1 N1 C3' . . 101.3(5) ?
    C4 N1 C3' . . 123.5(5) ?
    C1 N1 C3 . . 102.0(4) ?
    C4 N1 C3 . . 125.7(4) ?
    C3' N1 C3 . . 51.9(5) ?
    C1 N2 C2' . . 100.2(5) ?
    C1 N2 C2 . . 101.3(4) ?
    C2' N2 C2 . . 49.6(5) ?
    C1 N2 Mn1 . . 125.0(3) ?
    C2' N2 Mn1 . . 131.7(4) ?
    C2 N2 Mn1 . . 124.4(4) ?
    C10 N3 N4 . . 104.9(3) ?
    N5 N4 N3 . . 109.2(3) ?
    N4 N5 N6 . . 109.8(3) ?
    C10 N6 N5 . . 104.8(3) ?
    Mn1 O1 H1C . . 118.3 ?
    Mn1 O1 H1D . . 108.9 ?
    H1C O1 H1D . . 108.4 ?
    Mn1 O2 H2C . . 110.6 ?
    Mn1 O2 H2D . . 125.2 ?
    H2C O2 H2D . . 108.1 ?
    H3D O3 H3E . . 108.3 ?
    N2 C1 N1 . . 115.9(4) ?
    N2 C1 H1 . . 122.0 ?
    N1 C1 H1 . . 122.0 ?
    C3 C2 N2 . . 109.5(7) ?
    C3 C2 H2 . . 125.3 ?
    N2 C2 H2 . . 125.3 ?
    C2 C3 N1 . . 105.8(7) ?
    C2 C3 H3 . . 127.1 ?
    N1 C3 H3 . . 127.1 ?
    C3' C2' N2 . . 110.6(7) ?
    C3' C2' H2' . . 124.7 ?
    N2 C2' H2' . . 124.7 ?
    C2' C3' N1 . . 104.6(7) ?
    C2' C3' H3' . . 127.7 ?
    N1 C3' H3' . . 127.7 ?
    C9 C4 C5 . . 120.7(4) ?
    C9 C4 N1 . . 119.8(4) ?
    C5 C4 N1 . . 119.5(4) ?
    C6 C5 C4 . . 119.2(4) ?
    C6 C5 H5 . . 120.4 ?
    C4 C5 H5 . . 120.4 ?
    C5 C6 C7 . . 120.8(4) ?
    C5 C6 H6 . . 119.6 ?
    C7 C6 H6 . . 119.6 ?
    C6 C7 C8 . . 119.0(4) ?
    C6 C7 C10 . . 122.0(4) ?
    C8 C7 C10 . . 119.0(4) ?
    C9 C8 C7 . . 120.5(4) ?
    C9 C8 H8 . . 119.7 ?
    C7 C8 H8 . . 119.7 ?
    C4 C9 C8 . . 119.8(4) ?
    C4 C9 H9 . . 120.1 ?
    C8 C9 H9 . . 120.1 ?
    N3 C10 N6 . . 111.3(4) ?
    N3 C10 C7 . . 125.3(4) ?
    N6 C10 C7 . . 123.4(4) ?
loop_
    _geom_torsion_atom_site_label_1
    _geom_torsion_atom_site_label_2
    _geom_torsion_atom_site_label_3
    _geom_torsion_atom_site_label_4
    _geom_torsion_site_symmetry_1
    _geom_torsion_site_symmetry_2
    _geom_torsion_site_symmetry_3
    _geom_torsion_site_symmetry_4
    _geom_torsion
    _geom_torsion_publ_flag
    O2 Mn1 N2 C1 2_656 . . . -11.2(4) ?
    O2 Mn1 N2 C1 . . . . 64.1(9) ?
    O1 Mn1 N2 C1 . . . . -92.5(4) ?
    O1 Mn1 N2 C1 2_656 . . . 79.6(4) ?
    N2 Mn1 N2 C1 2_656 . . . 178.3(5) ?
    O2 Mn1 N2 C2' 2_656 . . . 144.8(6) ?
    O2 Mn1 N2 C2' . . . . -139.8(8) ?
    O1 Mn1 N2 C2' . . . . 63.5(6) ?
    O1 Mn1 N2 C2' 2_656 . . . -124.4(6) ?
    N2 Mn1 N2 C2' 2_656 . . . -25.6(6) ?
    O2 Mn1 N2 C2 2_656 . . . -151.5(5) ?
    O2 Mn1 N2 C2 . . . . -76.1(9) ?
    O1 Mn1 N2 C2 . . . . 127.2(5) ?
    O1 Mn1 N2 C2 2_656 . . . -60.7(5) ?
    N2 Mn1 N2 C2 2_656 . . . 38.1(4) ?
    C10 N3 N4 N5 . . . . -0.3(5) ?
    N3 N4 N5 N6 . . . . 0.1(5) ?
    N4 N5 N6 C10 . . . . 0.2(4) ?
    C2' N2 C1 N1 . . . . 27.0(6) ?
    C2 N2 C1 N1 . . . . -23.5(6) ?
    Mn1 N2 C1 N1 . . . . -170.9(3) ?
    C4 N1 C1 N2 . . . . -178.7(4) ?
    C3' N1 C1 N2 . . . . -28.7(6) ?
    C3 N1 C1 N2 . . . . 24.4(6) ?
    C1 N2 C2 C3 . . . . 12.3(8) ?
    C2' N2 C2 C3 . . . . -81.5(8) ?
    Mn1 N2 C2 C3 . . . . 160.0(5) ?
    N2 C2 C3 N1 . . . . 1.1(9) ?
    C1 N1 C3 C2 . . . . -13.8(7) ?
    C4 N1 C3 C2 . . . . -171.3(5) ?
    C3' N1 C3 C2 . . . . 81.2(8) ?
    C1 N2 C2' C3' . . . . -13.7(9) ?
    C2 N2 C2' C3' . . . . 82.6(9) ?
    Mn1 N2 C2' C3' . . . . -173.9(5) ?
    N2 C2' C3' N1 . . . . -1.9(10) ?
    C1 N1 C3' C2' . . . . 16.4(8) ?
    C4 N1 C3' C2' . . . . 168.1(6) ?
    C3 N1 C3' C2' . . . . -80.2(8) ?
    C1 N1 C4 C9 . . . . 7.3(7) ?
    C3' N1 C4 C9 . . . . -136.7(6) ?
    C3 N1 C4 C9 . . . . 159.1(5) ?
    C1 N1 C4 C5 . . . . -173.4(5) ?
    C3' N1 C4 C5 . . . . 42.6(7) ?
    C3 N1 C4 C5 . . . . -21.6(7) ?
    C9 C4 C5 C6 . . . . 0.6(7) ?
    N1 C4 C5 C6 . . . . -178.7(4) ?
    C4 C5 C6 C7 . . . . 0.6(7) ?
    C5 C6 C7 C8 . . . . -2.0(7) ?
    C5 C6 C7 C10 . . . . 178.7(4) ?
    C6 C7 C8 C9 . . . . 2.3(6) ?
    C10 C7 C8 C9 . . . . -178.5(4) ?
    C5 C4 C9 C8 . . . . -0.4(7) ?
    N1 C4 C9 C8 . . . . 178.9(4) ?
    C7 C8 C9 C4 . . . . -1.0(7) ?
    N4 N3 C10 N6 . . . . 0.5(5) ?
    N4 N3 C10 C7 . . . . -179.7(4) ?
    N5 N6 C10 N3 . . . . -0.4(5) ?
    N5 N6 C10 C7 . . . . 179.7(4) ?
    C6 C7 C10 N3 . . . . 2.2(7) ?
    C8 C7 C10 N3 . . . . -177.1(4) ?
    C6 C7 C10 N6 . . . . -178.0(4) ?
    C8 C7 C10 N6 . . . . 2.8(6) ?
loop_
    _geom_hbond_atom_site_label_D
    _geom_hbond_atom_site_label_H
    _geom_hbond_atom_site_label_A
    _geom_hbond_site_symmetry_A
    _geom_hbond_distance_DH
    _geom_hbond_distance_HA
    _geom_hbond_distance_DA
    _geom_hbond_angle_DHA
    O3 H3E N5 1_554 0.85 2.65 3.397(4) 147.3
    O3 H3E N6 1_554 0.85 1.89 2.726(4) 169.3
    O3 H3D N4 4_546 0.85 2.63 3.261(5) 132.2
    O3 H3D N3 4_546 0.85 1.95 2.774(5) 162.1
    O2 H2D O3 5_656 0.85 1.84 2.684(4) 169.5
    O2 H2C O3 . 0.85 1.90 2.745(4) 169.7
    O1 H1D N5 2_657 0.85 1.96 2.811(4) 178.6
    O1 H1C N5 8 0.85 2.62 3.396(4) 152.1
    O1 H1C N4 8 0.85 1.99 2.835(4) 178.6
data_global
_journal_date_recd_electronic     2012-02-09
_journal_date_accepted     2012-03-09
_journal_name_full     'Acta Crystallographica, Section E'
_journal_year     2012
_journal_volume     68
_journal_issue      4
_journal_page_first     m433
_journal_page_last     m434
_journal_paper_category     QM
_journal_paper_doi     10.1107/S1600536812010446
_journal_coeditor_code     ZS2182
_publ_contact_author_name     'Wen-Dong Song'
_publ_contact_author_address
;
College of Science, Guangdong Ocean University,
Zhan Jiang 524088
People's Republic of China.
;
_publ_contact_author_email     songwd60@163.com
_publ_contact_author_fax     '86 0759 2383636'
_publ_contact_author_phone     '86 0759 2383559'
_publ_section_title
;\
<i>cis</i>-Tetraaquabis{5-[4-(1<i>H</i>-imidazol-1-yl-\k<i>N</i>^3^)phenyl]\
tetrazolido}manganese(II) dihydrate
;
loop_
    _publ_author_name
    _publ_author_address
    'Shao-Wei Tong'
;
College of Food Science and Technology,
Guangdong Ocean University
Zhanjiang 524088
People's Republic of China
;
    'Wen-Dong Song'
;
College of Science,
Guangdong Ocean University
Zhanjiang 524088
People's Republic of China
;
    'Dong-Liang Miao'
;
College of Food Science and Technology,
Guangdong Ocean University
Zhanjiang 524088
People's Republic of China
;
    'Shi-Jie Li'
;
School of Enviroment Science and Engineering
Donghua University
Shanghai 200051
People's Republic of China
;
    'Jing-Bo An'
;
College of Food Science and Technology,
Guangdong Ocean University
Zhanjiang 524088
People's Republic of China
;
