# Supplementary material for: cis-Tetra­aqua­bis­{5-[4-(1H-imidazol-1-yl-κN 3)phen­yl]tetra­zolido}manganese(II) dihydrate
Source: Acta Crystallogr Sect E Struct Rep Online. 2012 Mar 17;68(Pt 4):m433–4. doi: 10.1107/S1600536812010446 (PMC3343834; doi:10.1107/S1600536812010446)
Supplement: Supplementary file 2 [file e-68-0m433-Isup2.hkl]

# 
# h,k,l, Fc-squared, Fo-squared, sigma(Fo-squared) and status flag 
# 
data_I
_shelx_title ' 111109b in  C2/c' 
_shelx_refln_list_code          4 
_shelx_F_calc_maximum      486.63 
_exptl_crystal_F_000      1212.00 
_reflns_d_resolution_high  0.8402 
 
loop_ 
 _symmetry_equiv_pos_as_xyz 
 'x, y, z' 
 '-x, y, -z+1/2' 
 'x+1/2, y+1/2, z' 
 '-x+1/2, y+1/2, -z+1/2' 
 '-x, -y, -z' 
 'x, -y, z-1/2' 
 '-x+1/2, -y+1/2, -z' 
 'x+1/2, -y+1/2, z-1/2' 
 
_cell_length_a    19.1342 
_cell_length_b    13.2100 
_cell_length_c    13.3280 
_cell_angle_alpha  90.000 
_cell_angle_beta  131.056 
_cell_angle_gamma  90.000 
 
_shelx_F_squared_multiplier     1.000 
 
loop_ 
 _refln_index_h 
 _refln_index_k 
 _refln_index_l 
 _refln_F_squared_calc 
 _refln_F_squared_meas 
 _refln_F_squared_sigma 
 _refln_observed_status 
   4   0   0     1051.90     1010.46     92.19 o 
   6   0   0    37897.70    36841.31    599.01 o 
   8   0   0     9856.57    10358.36    374.73 o 
  10   0   0     2752.81     2853.38    229.47 o 
  12   0   0     3663.71     3552.51    203.62 o 
  14   0   0     2396.97     1894.80    242.24 o 
  16   0   0      626.36      457.74    143.67 o 
   3   1   0    15861.68    17523.95    126.44 o 
   5   1   0     1268.43     2102.40     95.04 o 
   7   1   0    19910.88    19214.51    213.02 o 
   9   1   0     1324.94     1502.32     67.64 o 
  11   1   0      731.62      783.97     79.72 o 
  13   1   0      791.31      943.92    100.81 o 
  15   1   0     3363.40     3273.91    181.76 o 
  17   1   0      266.97      305.46     97.00 o 
   0   2   0    65583.68    62206.05    458.54 o 
   2   2   0      122.38      704.94     37.93 o 
   4   2   0     1191.17     6464.51     94.82 o 
   6   2   0     2247.00     2607.61    113.13 o 
   8   2   0     5521.68     5479.88    123.00 o 
  10   2   0      850.85     1283.86     94.74 o 
  12   2   0       14.17       70.06     47.60 o 
  14   2   0     1566.89     1359.21    118.38 o 
  16   2   0       59.36       52.25     63.68 o 
   1   3   0    10696.75    10618.75    144.58 o 
   3   3   0     6278.84     7608.17     93.44 o 
   5   3   0      202.03      283.18     30.53 o 
   7   3   0     3929.54     4152.30    122.30 o 
   9   3   0      102.33      128.63     43.18 o 
  11   3   0      320.65      455.78     64.79 o 
  13   3   0       66.20      284.39     65.97 o 
  15   3   0      456.57      635.05     96.73 o 
   0   4   0     1181.21     1239.04     66.11 o 
   2   4   0     1931.35     1972.27     62.99 o 
   4   4   0     2540.06     2704.51     58.50 o 
   6   4   0      624.66      505.18     39.68 o 
   8   4   0     3851.16     3744.30    125.52 o 
  10   4   0        5.49       55.15     34.03 o 
  12   4   0     4748.36     4783.65    283.68 o 
  14   4   0     1921.61     1808.34    131.19 o 
  16   4   0       14.41      170.45     63.21 o 
   1   5   0     3003.24     2969.17     76.58 o 
   3   5   0       54.38      233.18     31.50 o 
   5   5   0      168.71      737.51     56.34 o 
   7   5   0      501.38      909.13     61.64 o 
   9   5   0      707.04      828.85     66.97 o 
  11   5   0     1332.06     1368.26     83.52 o 
  13   5   0        4.36      -45.07     46.90 o 
  15   5   0        0.66      -80.13     71.72 o 
   0   6   0       78.50       82.14     42.50 o 
   2   6   0     4607.94     4554.99    148.60 o 
   4   6   0     1424.31     1620.65     66.21 o 
   6   6   0       40.04       33.21     28.33 o 
   8   6   0     3043.81     3346.66    107.78 o 
  10   6   0     1813.18     1902.88    102.52 o 
  12   6   0     4004.11     3911.27    175.88 o 
  14   6   0     1081.69     1090.80    163.62 o 
   1   7   0     6503.94     6105.58    113.51 o 
   3   7   0     2413.70     2398.26     87.62 o 
   5   7   0     7951.94     7507.75    149.94 o 
   7   7   0     7961.50     7974.31    184.83 o 
   9   7   0      543.24      504.48     66.19 o 
  11   7   0     1821.07     1716.03    116.02 o 
  13   7   0     1460.96     1513.51    237.05 o 
  15   7   0     1473.96     1393.35    170.00 o 
   0   8   0    21843.62    21856.29    271.04 o 
   2   8   0     1758.08     1801.00     71.72 o 
   4   8   0     8546.73     8297.34    159.72 o 
   6   8   0     4360.12     4171.91    121.90 o 
   8   8   0     3301.04     3054.27    125.87 o 
  10   8   0      253.90      299.25     59.86 o 
  12   8   0       20.60       74.98     64.47 o 
  14   8   0     1413.59     1404.04    136.79 o 
   1   9   0     1448.60     1261.68     62.83 o 
   3   9   0      592.89      594.72     49.64 o 
   5   9   0     1093.65     1124.64     67.80 o 
   7   9   0      205.60      359.96     51.89 o 
   9   9   0      397.00      589.62     67.77 o 
  11   9   0      523.63      525.92    100.88 o 
  13   9   0       14.63       -2.44     77.15 o 
   0  10   0     1207.77     1181.90    117.42 o 
   2  10   0     2862.93     2612.61     93.83 o 
   4  10   0     5730.04     5680.58    145.67 o 
   6  10   0      277.98      483.31     51.79 o 
   8  10   0     1165.37     1414.62     95.23 o 
  10  10   0      575.19      651.32    108.58 o 
  12  10   0       59.47      165.31     87.69 o 
   1  11   0    12816.70    12241.42    253.08 o 
   3  11   0     2122.31     2152.55    129.47 o 
   5  11   0       20.95        4.69     32.65 o 
   7  11   0     4513.72     4359.32    147.19 o 
   9  11   0        4.73      115.05     45.41 o 
  11  11   0     1359.52     1433.04    165.20 o 
   0  12   0       21.86      100.28     72.88 o 
   2  12   0       14.82       87.61     47.83 o 
   4  12   0       28.65       55.05     42.19 o 
   6  12   0      116.54      131.72     46.77 o 
   8  12   0     1705.72     1957.96    119.46 o 
  10  12   0       65.47      125.18     56.76 o 
   1  13   0     2396.36     2239.74    186.69 o 
   3  13   0      136.58      203.29     68.60 o 
   5  13   0       17.86      -11.55     47.19 o 
   7  13   0        0.93      102.05     49.94 o 
   9  13   0       80.46      121.71     85.24 o 
   0  14   0     1567.68     1272.30    138.18 o 
   2  14   0     1164.45     1054.42     92.74 o 
   4  14   0     2553.23     2327.67    122.35 o 
   6  14   0       38.24      135.09     51.71 o 
   1  15   0       63.35       -9.23     54.45 o 
   3  15   0      350.67      457.53     75.80 o 
   5  15   0     1982.75     2132.23    132.13 o 
 -17   1   1       86.52       57.32     74.49 o 
 -15   1   1     2237.54     2182.28    147.48 o 
 -13   1   1      321.26      230.71     54.25 o 
 -11   1   1      425.10      422.13     41.78 o 
  -9   1   1      787.98      761.30     81.13 o 
  -7   1   1    11427.43    11286.88    238.25 o 
  -5   1   1     3034.83     3106.60    106.55 o 
  -3   1   1     9262.97    10156.51    136.43 o 
   1   1   1    13913.05    13773.30    132.29 o 
   3   1   1   236811.88   211882.64   1513.68 o 
   5   1   1      426.18     1504.95     77.78 o 
   7   1   1     1188.16     1370.00    105.11 o 
   9   1   1      942.91     1132.00     76.73 o 
  11   1   1     1464.29     1510.65    111.47 o 
  13   1   1     2636.56     2750.28    161.37 o 
  15   1   1      454.78      385.14     74.98 o 
 -16   2   1      671.48      788.81    102.77 o 
 -14   2   1     3455.79     2943.57    160.97 o 
 -12   2   1     2539.27     2568.07    133.11 o 
 -10   2   1       91.77      583.87     69.79 o 
  -8   2   1    15221.89    15877.92    313.78 o 
  -6   2   1     2432.27     2628.56     68.72 o 
  -4   2   1    12627.34    12836.17    162.82 o 
  -2   2   1    13900.44    13356.41    123.92 o 
   0   2   1    35544.16    34713.20    229.72 o 
   2   2   1    57225.41    58295.12    289.79 o 
   4   2   1    28194.63    26081.49    498.91 o 
   6   2   1    24898.48    23979.92    300.58 o 
   8   2   1      183.49      215.56     44.92 o 
  10   2   1     1804.56     1816.10    115.94 o 
  12   2   1     2844.55     2616.13    149.62 o 
  14   2   1      373.45      388.41     75.26 o 
  16   2   1       67.46      351.71     79.73 o 
 -17   3   1      212.61      194.02     64.92 o 
 -15   3   1      749.65      720.64     89.03 o 
 -13   3   1        4.66       25.72     64.30 o 
 -11   3   1     5455.49     5478.54    141.98 o 
  -9   3   1     3457.04     3566.88     99.06 o 
  -7   3   1      308.96      243.38     28.67 o 
  -5   3   1     4752.16     5413.98     85.37 o 
  -3   3   1     5013.70     4915.61     57.76 o 
  -1   3   1     7533.49     7380.17    154.69 o 
   1   3   1     3414.96     3475.68     58.36 o 
   3   3   1    13304.16    13465.94    131.66 o 
   5   3   1        5.00     1419.64     72.46 o 
   7   3   1     8509.49     9756.39    206.42 o 
   9   3   1        5.18       18.95     31.03 o 
  11   3   1     3577.10     3335.55    161.79 o 
  13   3   1      124.68      154.59     60.11 o 
  15   3   1      712.74      645.86     94.77 o 
 -16   4   1       36.75       40.15     51.60 o 
 -14   4   1      266.34      276.47     60.51 o 
 -12   4   1      477.01      841.01     81.62 o 
 -10   4   1     1282.18     1419.99     69.38 o 
  -8   4   1      331.01      627.28     44.65 o 
  -6   4   1     2757.79     3208.03     74.39 o 
  -4   4   1     2015.98     2457.96     51.11 o 
  -2   4   1     3242.64     3144.63     65.31 o 
   0   4   1      949.96     1084.02     46.36 o 
   2   4   1       26.18       43.18     16.89 o 
   4   4   1      652.78     1028.04     60.43 o 
   6   4   1     1191.97     2174.06     93.18 o 
   8   4   1     1245.93     1019.23     74.94 o 
  10   4   1      477.96      699.15     65.04 o 
  12   4   1      132.51      309.47     64.18 o 
  14   4   1       63.31       71.34     78.38 o 
 -17   5   1       57.17      322.62    172.80 o 
 -15   5   1     3162.91     3187.29    285.74 o 
 -13   5   1     1441.35     1367.85    109.94 o 
 -11   5   1     1856.96     1866.97    101.42 o 
  -9   5   1     6968.01     7391.33    171.24 o 
  -7   5   1     7132.72     6865.22    120.75 o 
  -5   5   1     1003.87     1181.14     42.82 o 
  -3   5   1      718.76      787.45     45.27 o 
  -1   5   1     9929.16     9218.30    208.17 o 
   1   5   1     6386.66     6711.24     95.58 o 
   3   5   1      885.78     1126.48     34.24 o 
   5   5   1       51.24      529.38     40.76 o 
   7   5   1     3365.05     3188.89    186.46 o 
   9   5   1       77.29       84.99     46.56 o 
  11   5   1     2800.00     2794.50    124.78 o 
  13   5   1      357.99      369.73     91.92 o 
  15   5   1     1747.11     1703.45    180.91 o 
 -16   6   1      273.87      263.68    221.89 o 
 -14   6   1      964.64      970.52    133.01 o 
 -12   6   1      211.63      162.98     55.85 o 
 -10   6   1        6.59       11.83     32.14 o 
  -8   6   1    10190.33    10485.06    160.72 o 
  -6   6   1      703.07      616.59     35.28 o 
  -4   6   1       24.25       41.45     25.22 o 
  -2   6   1       39.99       29.31     26.41 o 
   0   6   1    12975.18    12550.47    121.52 o 
   2   6   1      717.73      775.10     31.68 o 
   4   6   1      610.17      573.28     33.55 o 
   6   6   1     1356.68     1708.17     80.67 o 
   8   6   1     1598.06     1582.25     89.46 o 
  10   6   1        5.48       20.15     51.18 o 
  12   6   1      206.62      400.34     74.44 o 
  14   6   1      813.48      744.38    233.06 o 
 -15   7   1       36.68       31.67     75.08 o 
 -13   7   1      174.44      268.03     91.39 o 
 -11   7   1      564.17      604.13     77.59 o 
  -9   7   1     6605.99     7229.53    203.32 o 
  -7   7   1     1069.64      966.54     45.65 o 
  -5   7   1      581.66      787.23     51.89 o 
  -3   7   1      369.43      345.69     39.56 o 
  -1   7   1     1476.91     1695.96     48.84 o 
   1   7   1       69.34      109.74     16.68 o 
   3   7   1      474.91      596.60     47.25 o 
   5   7   1      501.80      452.82     31.20 o 
   7   7   1     2182.54     2179.21    104.65 o 
   9   7   1      243.06      196.21     54.20 o 
  11   7   1       32.64      109.12     78.02 o 
  13   7   1      488.08      549.12    115.52 o 
 -14   8   1      804.79      946.46    155.84 o 
 -12   8   1     1555.83     1396.27    171.80 o 
 -10   8   1     2904.04     2900.94    142.24 o 
  -8   8   1      598.89      629.95     61.43 o 
  -6   8   1     1091.91     1081.01     64.18 o 
  -4   8   1     6591.83     7001.28    141.37 o 
  -2   8   1     5994.23     5633.76    119.56 o 
   0   8   1     2861.52     2574.06     59.23 o 
   2   8   1     1657.76     1657.51     80.07 o 
   4   8   1     1072.28     1080.54     64.89 o 
   6   8   1     4014.66     3809.50    135.18 o 
   8   8   1     4994.02     4918.26    164.75 o 
  10   8   1      604.22      958.38     97.19 o 
  12   8   1     1030.53     1034.49    143.73 o 
 -13   9   1     1203.49     1166.40    185.17 o 
 -11   9   1     2423.92     2164.64    179.58 o 
  -9   9   1      578.28      624.95     62.87 o 
  -7   9   1     3682.41     3656.03    119.49 o 
  -5   9   1     1538.61     1473.01     69.71 o 
  -3   9   1     8595.80     8335.97    157.29 o 
  -1   9   1    29240.50    28072.19    210.16 o 
   1   9   1      373.59      402.25     43.07 o 
   3   9   1     4862.77     4821.18    143.20 o 
   5   9   1    13769.37    13157.92    227.30 o 
   7   9   1     5474.01     5226.47    168.46 o 
   9   9   1      152.02      223.36     56.44 o 
  11   9   1     4593.69     4603.58    318.66 o 
  13   9   1     1289.40     1448.05    167.22 o 
 -14  10   1     2176.03     2240.24    207.84 o 
 -12  10   1      175.15      167.13     73.62 o 
 -10  10   1      822.23      860.77    126.79 o 
  -8  10   1     4064.55     4577.96    158.19 o 
  -6  10   1       29.38      276.83     41.19 o 
  -4  10   1     3353.12     3230.31    107.37 o 
  -2  10   1      390.84      450.26     58.26 o 
   0  10   1       12.18      -16.02     39.31 o 
   2  10   1     2827.99     2810.54    110.48 o 
   4  10   1     9969.62     9730.33    196.91 o 
   6  10   1       52.61       34.88     38.31 o 
   8  10   1      195.06      256.33     49.27 o 
  10  10   1      422.70      413.49     78.62 o 
  12  10   1      912.15      878.13    168.61 o 
 -13  11   1      244.39      108.25     81.59 o 
 -11  11   1        2.84      -54.86     69.66 o 
  -9  11   1      373.29      380.08     76.28 o 
  -7  11   1       21.42       86.20     40.98 o 
  -5  11   1       98.01      376.80     44.94 o 
  -3  11   1      104.96      172.69     63.97 o 
  -1  11   1      621.95      503.19     58.88 o 
   1  11   1      113.39      175.42     81.79 o 
   3  11   1      421.57      471.05     74.52 o 
   5  11   1       13.66       23.92     37.89 o 
   7  11   1       40.06       17.43     47.09 o 
   9  11   1      208.48      390.20     70.91 o 
  11  11   1      265.67      450.49    109.10 o 
 -10  12   1        6.04      -45.47     50.24 o 
  -8  12   1     2355.95     2587.32    119.89 o 
  -6  12   1       57.97       81.33     42.93 o 
  -4  12   1      945.55      948.12     86.93 o 
  -2  12   1     1134.37     1057.82     85.23 o 
   0  12   1      236.41      366.27    101.95 o 
   2  12   1    11425.24    11450.88    344.36 o 
   4  12   1     1790.85     1764.65    108.26 o 
   6  12   1      841.96      823.51     72.88 o 
   8  12   1      704.07      794.43     81.74 o 
  10  12   1      487.57      455.03     85.18 o 
  -9  13   1      727.65      636.97    120.81 o 
  -7  13   1     1976.85     2034.60    112.51 o 
  -5  13   1      902.73      770.71     73.63 o 
  -3  13   1       12.93       27.82     48.94 o 
  -1  13   1     2828.86     2577.89    173.84 o 
   1  13   1       19.02       34.81     53.31 o 
   3  13   1     1085.58     1299.39    101.65 o 
   5  13   1     1391.72     1445.75    111.19 o 
   7  13   1      251.37      246.63     70.96 o 
  -8  14   1      318.95      692.99     95.68 o 
  -6  14   1      204.74      292.76     56.05 o 
  -4  14   1       19.80       21.19     47.16 o 
  -2  14   1      230.07      106.60     75.57 o 
   0  14   1      784.00      736.89     79.36 o 
   2  14   1      727.70      849.84     89.06 o 
   4  14   1     1193.25     1104.41     98.63 o 
   6  14   1      361.57      355.55     66.33 o 
  -5  15   1     3575.47     3731.24    157.57 o 
  -3  15   1      847.97      870.20     90.50 o 
  -1  15   1      533.52      471.34    121.01 o 
   1  15   1      123.90       63.54     47.47 o 
   3  15   1        1.86      118.94     48.98 o 
 -18   0   2      147.60      196.74    112.54 o 
 -16   0   2     1393.08     1416.71    208.72 o 
 -14   0   2     2684.79     2970.21    193.09 o 
 -12   0   2     2563.47     2428.32    155.65 o 
 -10   0   2      589.56      395.88     96.97 o 
  -8   0   2     9715.24     9188.68    320.46 o 
  -6   0   2     3199.73     3164.66    164.42 o 
  -4   0   2    16796.96    16889.61    287.33 o 
   0   0   2     9442.29     9439.30    152.08 o 
   2   0   2       82.91       60.00     35.82 o 
   4   0   2    36317.60    35715.67    757.84 o 
   6   0   2    35113.72    35129.29    702.37 o 
   8   0   2       13.30       -7.04     51.93 o 
  10   0   2     7099.58     6788.93    281.00 o 
  12   0   2     1609.29     1632.64    156.62 o 
  14   0   2      145.52       42.70     87.40 o 
 -17   1   2       49.51      298.75     75.14 o 
 -15   1   2     1948.00     1882.78    134.44 o 
 -13   1   2      812.77      673.48     76.33 o 
 -11   1   2     2302.81     2165.73    113.47 o 
  -9   1   2      479.47      485.85     68.36 o 
  -7   1   2     4224.11     4557.68    148.77 o 
  -5   1   2    12278.72    11874.22    280.95 o 
  -3   1   2     3199.37     3186.91     64.74 o 
  -1   1   2     6079.47     6588.89    118.65 o 
   1   1   2     7157.21     8969.70    136.11 o 
   3   1   2     7278.13     7406.69    149.77 o 
   5   1   2      931.23     1400.20     79.88 o 
   7   1   2     8679.49     8020.04    182.87 o 
   9   1   2     1415.64     1647.81    111.42 o 
  11   1   2      660.22      680.56     85.86 o 
  13   1   2      159.34      162.38     62.43 o 
  15   1   2      279.73      207.27     77.60 o 
 -18   2   2        5.59      -30.44     69.39 o 
 -16   2   2      270.63      190.74     59.42 o 
 -14   2   2      126.55      193.65     62.10 o 
 -12   2   2        0.34      174.58     36.33 o 
 -10   2   2      523.38      461.98     42.03 o 
  -8   2   2       70.77      199.24     93.78 o 
  -6   2   2     5897.69     6311.55    124.96 o 
  -4   2   2      593.38      597.85     30.53 o 
  -2   2   2      112.17      177.41     15.35 o 
   0   2   2     1055.00     2951.09     57.76 o 
   2   2   2     2862.47     6607.82    137.03 o 
   4   2   2      270.65      271.39     35.28 o 
   6   2   2    35535.61    34911.63    401.81 o 
   8   2   2       79.65     1195.94     93.45 o 
  10   2   2     1435.92     1326.18    109.81 o 
  12   2   2      365.20      469.25     78.18 o 
  14   2   2        5.85       37.25     52.30 o 
 -17   3   2     2209.13     1968.08    148.19 o 
 -15   3   2     2560.81     2609.78    153.49 o 
 -13   3   2        4.70       50.24     45.38 o 
 -11   3   2     3902.72     3840.01    118.57 o 
  -9   3   2    10734.70    11229.93    198.15 o 
  -7   3   2       13.40      460.14     33.94 o 
  -5   3   2        6.52      300.00     52.71 o 
  -3   3   2    25470.67    24464.95    199.66 o 
  -1   3   2    29790.50    28865.11    215.15 o 
   1   3   2     2516.98     3174.34     84.79 o 
   3   3   2     4390.30     4142.68    100.16 o 
   5   3   2        6.71       38.64     31.53 o 
   7   3   2     7907.31     7825.17    178.05 o 
   9   3   2     1038.51      932.09     75.17 o 
  11   3   2      501.58      390.56     62.99 o 
  13   3   2      925.68      968.61    104.67 o 
 -18   4   2      722.42      637.65    126.75 o 
 -16   4   2     2244.41     2393.67    151.56 o 
 -14   4   2     1130.06     1116.84     99.25 o 
 -12   4   2      625.93      634.51     56.29 o 
 -10   4   2     3102.09     2744.15     88.78 o 
  -8   4   2    26884.01    26184.90    241.63 o 
  -6   4   2       27.01       82.92     23.45 o 
  -4   4   2     2118.24     2120.33     42.27 o 
  -2   4   2    24529.33    23774.21    155.84 o 
   0   4   2     2271.88     2353.17     58.39 o 
   2   4   2     1619.21     1989.60     61.53 o 
   4   4   2    20797.42    20493.66    204.57 o 
   6   4   2     2523.47     2784.06    148.65 o 
   8   4   2     1117.73     1312.79     92.29 o 
  10   4   2     5343.81     5234.54    170.38 o 
  12   4   2      934.74      905.82     99.18 o 
  14   4   2      836.53      832.66    106.78 o 
 -17   5   2       76.69      169.21     77.32 o 
 -15   5   2      249.44      237.09     57.57 o 
 -13   5   2       64.00       23.06     40.18 o 
 -11   5   2       64.57      104.00     40.61 o 
  -9   5   2        7.74       46.67     21.74 o 
  -7   5   2     5473.57     5658.05     95.82 o 
  -5   5   2      636.42      751.99     29.40 o 
  -3   5   2      218.40      208.67     20.19 o 
  -1   5   2     1183.93     1345.35     55.89 o 
   1   5   2      297.31      985.23     43.98 o 
   3   5   2      817.51     1007.90     46.08 o 
   5   5   2     3361.00     3514.07    107.80 o 
   7   5   2      518.80      718.79     67.31 o 
   9   5   2     2381.04     2101.81    118.66 o 
  11   5   2      527.11      816.45     75.92 o 
  13   5   2       17.21       12.05     75.91 o 
 -16   6   2      384.44      365.71    103.27 o 
 -14   6   2      397.65      431.48     97.05 o 
 -12   6   2     3022.67     2993.04    161.09 o 
 -10   6   2      175.74      269.52     38.50 o 
  -8   6   2     2709.00     2786.78     79.90 o 
  -6   6   2    19553.49    20855.67    220.86 o 
  -4   6   2      429.26      339.23     92.31 o 
  -2   6   2      515.08      289.91     56.27 o 
   0   6   2     1854.70     1962.62     59.23 o 
   2   6   2     1014.78      920.13     44.68 o 
   4   6   2     1305.48     1520.10     58.51 o 
   6   6   2        1.93       -2.78     27.65 o 
   8   6   2        7.37      -40.65     66.68 o 
  10   6   2       55.19      135.10     64.17 o 
  12   6   2      154.58      236.86     69.41 o 
 -17   7   2      286.20      264.08     80.82 o 
 -15   7   2     1187.32     1321.85    126.80 o 
 -13   7   2     1049.89     1049.20    134.03 o 
 -11   7   2       13.53      -23.71     67.24 o 
  -9   7   2     4414.32     4357.30    105.35 o 
  -7   7   2     5538.60     5759.51    142.64 o 
  -5   7   2     4081.82     4360.87     97.52 o 
  -3   7   2     4484.09     4022.45    119.22 o 
  -1   7   2     5739.93     6044.73    267.90 o 
   1   7   2      103.14      209.70     26.68 o 
   3   7   2    12425.24    11934.83    191.42 o 
   5   7   2     3904.74     3736.21     99.92 o 
   7   7   2      581.08      563.49     62.83 o 
   9   7   2     1254.93     1429.98    138.58 o 
  11   7   2     4962.61     5068.93    270.77 o 
  13   7   2       50.75      190.62    138.28 o 
 -16   8   2     1005.03      989.54    118.91 o 
 -14   8   2      506.90      559.85    117.05 o 
 -12   8   2       89.71       86.04     72.64 o 
 -10   8   2      923.54     1256.80     91.00 o 
  -8   8   2     2469.38     2656.09    107.83 o 
  -6   8   2     5884.70     6500.55    130.28 o 
  -4   8   2     3693.52     3631.40     90.24 o 
  -2   8   2     2192.16     2389.62     64.10 o 
   0   8   2     4186.25     3944.51     89.52 o 
   2   8   2     4112.23     4106.02    127.05 o 
   4   8   2      939.86      948.53     64.92 o 
   6   8   2     1561.67     1618.01     94.24 o 
   8   8   2     2057.28     2056.00    130.47 o 
  10   8   2     2670.11     2565.38    156.84 o 
  12   8   2      714.17      908.18    112.23 o 
 -15   9   2      330.42      231.85     86.88 o 
 -13   9   2      264.79      290.32     97.17 o 
 -11   9   2     2210.52     2243.48    175.56 o 
  -9   9   2      232.18      269.26     51.79 o 
  -7   9   2        5.19      115.84     31.52 o 
  -5   9   2        9.64        6.72     28.88 o 
  -3   9   2        2.61       64.64     27.70 o 
  -1   9   2      161.15      200.23     41.65 o 
   1   9   2      768.57      843.87     62.93 o 
   3   9   2      919.17      926.23     64.66 o 
   5   9   2     1058.60     1183.46     75.49 o 
   7   9   2     1268.62     1312.01     91.81 o 
   9   9   2     2041.16     1914.31    136.69 o 
  11   9   2      398.30      495.51    115.45 o 
 -14  10   2      244.46      287.57     98.88 o 
 -12  10   2     2111.84     2339.41    330.23 o 
 -10  10   2      222.83      177.32     54.24 o 
  -8  10   2      508.14      512.14     57.52 o 
  -6  10   2       48.08       45.92     29.98 o 
  -4  10   2     1924.66     2259.10     88.98 o 
  -2  10   2      721.36      623.83     62.54 o 
   0  10   2     3407.14     3465.48    108.20 o 
   2  10   2     8384.47     8831.98    200.71 o 
   4  10   2      122.82      144.26     41.48 o 
   6  10   2     2346.79     2160.79    118.54 o 
   8  10   2     2931.48     2908.15    143.12 o 
  10  10   2      297.80      252.62     63.71 o 
 -13  11   2      537.56      713.10    123.38 o 
 -11  11   2     2182.76     1968.38    143.71 o 
  -9  11   2     1840.76     1961.39    147.16 o 
  -7  11   2     1138.24     1316.80     73.77 o 
  -5  11   2     3495.13     3486.32    127.71 o 
  -3  11   2      355.61      402.31     60.19 o 
  -1  11   2     2933.76     3026.93    132.16 o 
   1  11   2      862.98      958.55     92.65 o 
   3  11   2     1013.38     1006.34     71.72 o 
   5  11   2     8755.09     8730.00    207.21 o 
   7  11   2     1316.05     1414.65    102.72 o 
   9  11   2        5.83       10.54     47.57 o 
 -12  12   2       65.33      282.59     84.98 o 
 -10  12   2      177.86      232.88     72.29 o 
  -8  12   2      593.78      503.49     71.17 o 
  -6  12   2      941.06      997.03     77.09 o 
  -4  12   2      351.13      -47.18    228.74 o 
  -2  12   2      340.76      344.90     68.11 o 
   0  12   2      329.52      316.48     60.93 o 
   2  12   2       11.41      117.25     57.87 o 
   4  12   2       58.22       51.31     52.07 o 
   6  12   2      329.52      239.76     71.10 o 
   8  12   2      102.35      203.48     55.25 o 
 -11  13   2      972.75      846.69    195.75 o 
  -9  13   2      417.84      220.79     81.39 o 
  -7  13   2       28.16       39.50     41.82 o 
  -5  13   2     1885.20     1751.88    101.52 o 
  -3  13   2      403.17      264.12     91.93 o 
  -1  13   2      548.67      591.23     75.11 o 
   1  13   2      221.86      145.46     54.25 o 
   3  13   2      134.75      125.17     59.53 o 
   5  13   2     3002.03     3079.15    156.95 o 
   7  13   2     1493.01     1510.09    132.50 o 
  -8  14   2      900.51      923.36     97.91 o 
  -6  14   2      229.74      211.11     55.85 o 
  -4  14   2     1447.43     1281.49    143.81 o 
  -2  14   2     4570.48     4599.61    182.52 o 
   0  14   2     1349.76     1529.12    112.79 o 
   2  14   2      864.45      782.61     96.35 o 
   4  14   2       30.12      184.13     55.78 o 
  -5  15   2       31.55      -17.53     63.81 o 
  -3  15   2     2153.94     2088.64    131.53 o 
  -1  15   2     1069.49     1018.54     94.37 o 
   1  15   2       15.58       35.50     52.90 o 
 -19   1   3     1096.52     1039.27    145.89 o 
 -17   1   3      314.42      302.26    121.49 o 
 -15   1   3      538.45      547.55     77.77 o 
 -13   1   3      263.79      256.62     53.93 o 
 -11   1   3     2329.45     2003.67    104.95 o 
  -9   1   3     4014.74     3522.45    144.79 o 
  -7   1   3      322.48      210.94     35.31 o 
  -5   1   3      282.85      264.22     22.66 o 
  -3   1   3     2336.28     2458.11     48.79 o 
  -1   1   3     6723.68     6858.92    117.97 o 
   1   1   3     3240.02     4560.76    153.95 o 
   3   1   3     6038.90     7260.78    128.91 o 
   5   1   3       42.30      154.85     30.18 o 
   7   1   3     2591.39     2506.12    113.29 o 
   9   1   3     7934.56     7429.62    240.15 o 
  11   1   3      728.62      534.26     83.47 o 
  13   1   3      137.59      296.57     71.24 o 
 -18   2   3      349.98      449.93     78.74 o 
 -16   2   3     1823.36     2017.65    135.00 o 
 -14   2   3     1091.54     1077.53     75.75 o 
 -12   2   3     2250.01     2134.09    115.35 o 
 -10   2   3     4845.81     4575.20    148.67 o 
  -8   2   3    14511.01    13933.10    215.26 o 
  -6   2   3      238.95      471.36     36.59 o 
  -4   2   3    20931.06    20206.89    269.46 o 
  -2   2   3    10241.04    10430.20     88.68 o 
   0   2   3     3134.58     3491.48     64.32 o 
   2   2   3     9296.42     9372.27    150.61 o 
   4   2   3    12512.11    12916.42    267.18 o 
   6   2   3      822.51      934.88     69.02 o 
   8   2   3      289.75      326.28     67.67 o 
  10   2   3     8680.81     8339.36    280.29 o 
  12   2   3      110.48      124.41     54.73 o 
 -19   3   3      580.52      587.70     86.06 o 
 -17   3   3     2717.49     2660.36    162.81 o 
 -15   3   3     2177.16     2447.82    143.99 o 
 -13   3   3      289.70      401.40     48.84 o 
 -11   3   3     1507.65     1427.02     80.43 o 
  -9   3   3     3190.75     3038.88    108.90 o 
  -7   3   3     1135.16     1236.45     44.41 o 
  -5   3   3      284.17      326.68     20.99 o 
  -3   3   3     7194.48     7207.00     76.23 o 
  -1   3   3     3336.56     3375.61     63.48 o 
   1   3   3      169.68      454.83     35.48 o 
   3   3   3       98.59     1357.62     66.01 o 
   5   3   3       56.18      897.66     61.66 o 
   7   3   3      996.60     1263.29     82.43 o 
   9   3   3     6745.29     6284.60    221.70 o 
  11   3   3      345.25      532.92     85.20 o 
  13   3   3      835.09      902.49    112.70 o 
 -18   4   3       42.68       44.48     64.44 o 
 -16   4   3      607.36      819.59     92.36 o 
 -14   4   3     1059.99     1210.36     80.95 o 
 -12   4   3     3564.95     3301.00    118.23 o 
 -10   4   3      255.26      252.60     29.78 o 
  -8   4   3     3096.82     3436.70     76.14 o 
  -6   4   3     9989.05    10283.44    106.94 o 
  -4   4   3      550.17      836.21     32.98 o 
  -2   4   3       88.86      100.23     28.55 o 
   0   4   3     4257.03     5785.18    100.34 o 
   2   4   3     4269.57     5124.85    107.16 o 
   4   4   3      777.22     1813.32     81.60 o 
   6   4   3       65.82      252.26     50.68 o 
   8   4   3     1052.86     1203.79     83.88 o 
  10   4   3     2570.40     2340.74    124.50 o 
  12   4   3     1523.31     1062.65    115.19 o 
 -17   5   3     3060.34     2979.84    224.41 o 
 -15   5   3      589.02      711.80     85.50 o 
 -13   5   3     2710.49     2572.37    110.30 o 
 -11   5   3     5135.70     5074.90    113.58 o 
  -9   5   3     5331.84     5019.95    102.57 o 
  -7   5   3      122.71      271.17     22.15 o 
  -5   5   3    24487.51    24372.03    157.69 o 
  -3   5   3    30493.64    30105.85    201.68 o 
  -1   5   3      492.05      701.93     36.90 o 
   1   5   3     2825.81     2841.81     77.53 o 
   3   5   3    15951.05    15989.27    221.51 o 
   5   5   3       32.80      251.00     33.49 o 
   7   5   3     2109.63     2151.84    117.60 o 
   9   5   3        8.13       94.82     44.42 o 
  11   5   3      288.87      302.16     71.23 o 
  13   5   3      565.93      511.95    111.64 o 
 -18   6   3     2127.45     2055.36    197.49 o 
 -16   6   3     1256.83     1473.67    161.90 o 
 -14   6   3      200.97      209.93     48.86 o 
 -12   6   3     2189.64     2202.92     98.97 o 
 -10   6   3     4229.03     4423.42    104.96 o 
  -8   6   3      112.01       56.37     16.16 o 
  -6   6   3      436.38      354.48     25.27 o 
  -4   6   3    48933.16    49930.28    277.24 o 
  -2   6   3     4888.46     4818.10     96.71 o 
   0   6   3        4.98       60.63     29.57 o 
   2   6   3     6302.76     6493.26    116.10 o 
   4   6   3     7596.92     7504.39    128.27 o 
   6   6   3     1783.06     1862.38    103.99 o 
   8   6   3     3208.44     3209.82    149.34 o 
  10   6   3     2057.97     2202.27    198.90 o 
  12   6   3       23.47      120.36     62.03 o 
 -17   7   3       37.05       95.17     66.10 o 
 -15   7   3     1172.40     1094.30    115.27 o 
 -13   7   3        0.07       82.05     64.72 o 
 -11   7   3     1469.96     1517.90    104.90 o 
  -9   7   3      489.59      538.19     46.16 o 
  -7   7   3     1418.57     1608.80     46.31 o 
  -5   7   3        2.57       31.99     15.58 o 
  -3   7   3     4966.03     5812.40    107.71 o 
  -1   7   3      535.78      635.47     46.27 o 
   1   7   3        0.59      271.82     30.03 o 
   3   7   3     2561.02     2404.45     66.15 o 
   5   7   3      714.71      751.83     67.25 o 
   7   7   3     1614.47     1445.68    109.23 o 
   9   7   3      305.56      345.09     84.08 o 
  11   7   3     4227.15     4005.17    205.71 o 
 -16   8   3     4883.67     4792.95    233.21 o 
 -14   8   3       10.40      -10.57     64.99 o 
 -12   8   3        7.73      127.54     70.53 o 
 -10   8   3      841.20      673.07     79.51 o 
  -8   8   3      304.82      566.57     50.20 o 
  -6   8   3     1289.63     1230.04     57.54 o 
  -4   8   3       59.77       56.25     24.84 o 
  -2   8   3     2610.63     2527.19     93.40 o 
   0   8   3     1609.75     1931.43     68.54 o 
   2   8   3        4.37      169.69     46.74 o 
   4   8   3       38.34       61.11     34.86 o 
   6   8   3     6899.39     6804.30    197.00 o 
   8   8   3       25.57       42.41     46.05 o 
  10   8   3      205.12      346.30     72.42 o 
 -15   9   3     1488.30     1723.32    249.02 o 
 -13   9   3      156.94      137.87     72.57 o 
 -11   9   3      353.84      409.25     78.24 o 
  -9   9   3     4049.72     4169.08    127.45 o 
  -7   9   3       31.84       70.89     28.11 o 
  -5   9   3       27.19       26.54     25.93 o 
  -3   9   3      567.16      813.74     43.41 o 
  -1   9   3     5246.11     5310.40    116.06 o 
   1   9   3      163.32       81.12     37.34 o 
   3   9   3     3836.22     3806.33    125.74 o 
   5   9   3     2612.39     2285.63    115.55 o 
   7   9   3       65.40      112.17     47.84 o 
   9   9   3     1730.61     1589.20    129.91 o 
 -14  10   3        7.52      299.28     94.33 o 
 -12  10   3      416.49      740.37    117.79 o 
 -10  10   3      550.18      711.76     97.40 o 
  -8  10   3     4586.78     4347.03    121.81 o 
  -6  10   3      207.77      197.81     34.00 o 
  -4  10   3      576.74      654.59     94.61 o 
  -2  10   3     2316.44     2354.24    111.47 o 
   0  10   3       17.52      132.68     51.03 o 
   2  10   3       28.41      101.45     45.04 o 
   4  10   3        1.90      121.05     42.54 o 
   6  10   3      167.84       72.38     44.02 o 
   8  10   3     1948.97     2167.10    129.09 o 
  10  10   3      475.12      482.52     80.53 o 
 -13  11   3     1472.17     1332.45    152.48 o 
 -11  11   3       85.19      241.15     62.01 o 
  -9  11   3       45.00       45.08     47.00 o 
  -7  11   3      131.83      176.40     36.51 o 
  -5  11   3     1416.84     1353.93     79.58 o 
  -3  11   3      415.60      509.51     79.17 o 
  -1  11   3      454.25      530.48     87.71 o 
   1  11   3      454.16      607.67     80.35 o 
   3  11   3      670.62      658.45     63.97 o 
   5  11   3      919.44     1030.38     81.81 o 
   7  11   3        1.98       11.78     46.94 o 
   9  11   3     1198.45     1200.17    134.47 o 
 -12  12   3     4416.38     4319.32    215.61 o 
 -10  12   3      513.84      586.82     76.25 o 
  -8  12   3     5285.91     4936.67    186.05 o 
  -6  12   3     5386.12     5129.70    159.97 o 
  -4  12   3     1727.60     1867.57    174.23 o 
  -2  12   3     3199.97     3350.55    260.76 o 
   0  12   3       14.76      -25.52     64.72 o 
   2  12   3     2782.84     2827.71    160.12 o 
   4  12   3        4.63      100.81     45.07 o 
   6  12   3     1065.44     1078.94     93.52 o 
 -11  13   3      687.85     1203.74    131.60 o 
  -9  13   3     1890.38     1925.88    127.37 o 
  -7  13   3      374.95      280.36     56.07 o 
  -5  13   3     2430.50     2236.73    110.59 o 
  -3  13   3     2462.18     2591.79    133.64 o 
  -1  13   3      867.59      910.34     87.02 o 
   1  13   3     1930.21     2318.97    185.06 o 
   3  13   3     4219.95     4132.93    178.13 o 
   5  13   3      136.46      126.87     52.38 o 
  -8  14   3      544.19      555.04     79.61 o 
  -6  14   3        1.72        1.14     45.30 o 
  -4  14   3      475.10      493.53     69.64 o 
  -2  14   3       34.47        3.43     71.15 o 
   0  14   3      736.28      870.03    103.34 o 
   2  14   3        6.09       98.24     52.07 o 
   4  14   3      939.43     1026.32     99.02 o 
  -5  15   3       62.21       71.31     47.93 o 
  -3  15   3      191.78      265.70     58.61 o 
  -1  15   3     2079.61     1927.64    128.84 o 
   1  15   3     1073.24     1335.34    119.36 o 
 -20   0   4      336.42      289.73    116.93 o 
 -18   0   4      771.57      824.09    174.00 o 
 -16   0   4     2740.53     2992.26    277.76 o 
 -14   0   4      375.05      388.30    118.52 o 
 -12   0   4     1161.37     1045.30    127.30 o 
 -10   0   4     3477.48     3077.98    139.96 o 
  -8   0   4      752.75     1036.87     47.01 o 
  -6   0   4      442.84      382.49     35.10 o 
  -4   0   4    24506.17    24137.65    358.77 o 
  -2   0   4     4186.15     4464.18     88.89 o 
   0   0   4    13323.64    13328.70    281.43 o 
   2   0   4    12208.26    11301.72    267.98 o 
   4   0   4       90.68       28.61     39.52 o 
   6   0   4      190.48      159.66    111.34 o 
   8   0   4      207.96      200.10     74.25 o 
  10   0   4     2248.73     1962.63    275.96 o 
  12   0   4     1041.99      864.00    188.36 o 
 -19   1   4      990.98     1289.75    170.40 o 
 -17   1   4      733.34      843.57     93.90 o 
 -15   1   4     1285.35     1403.42    108.34 o 
 -13   1   4        4.64      812.32     76.08 o 
 -11   1   4     6947.17     7319.33    186.24 o 
  -9   1   4       74.59      122.15     37.84 o 
  -7   1   4     6465.20     6393.24    102.93 o 
  -5   1   4     5405.25     5319.63     83.05 o 
  -3   1   4     2086.10     1952.82     52.67 o 
  -1   1   4     2673.22     2859.97     82.15 o 
   1   1   4     1763.42     2263.96     58.09 o 
   3   1   4     6835.80     6919.60    138.82 o 
   5   1   4      336.69      459.82     39.79 o 
   7   1   4       84.68      294.81     60.75 o 
   9   1   4       94.09       85.36     51.94 o 
  11   1   4      440.06      551.09     87.16 o 
 -20   2   4      170.37      154.27     63.10 o 
 -18   2   4      216.53      194.37     82.86 o 
 -16   2   4     5013.75     4718.03    196.15 o 
 -14   2   4       35.03      196.19     56.06 o 
 -12   2   4       85.47      245.58     52.05 o 
 -10   2   4     1408.04     1395.42     82.26 o 
  -8   2   4     4792.41     4463.94    118.31 o 
  -6   2   4     2529.31     2381.96     62.35 o 
  -4   2   4       64.67       88.08     24.37 o 
  -2   2   4     6030.00     5898.56     97.36 o 
   0   2   4       42.30       38.26     21.16 o 
   2   2   4      337.55      974.44     71.41 o 
   4   2   4       50.25      251.78     41.33 o 
   6   2   4     1574.98     2178.80     93.89 o 
   8   2   4      600.69      556.26     74.72 o 
  10   2   4      351.63      233.42     68.99 o 
  12   2   4     2338.57     2070.01    156.36 o 
 -19   3   4     1901.26     1781.77    166.85 o 
 -17   3   4     2815.33     2969.49    165.66 o 
 -15   3   4      691.97      711.43     66.19 o 
 -13   3   4     4042.02     4280.24    135.36 o 
 -11   3   4     7049.86     7528.71    210.84 o 
  -9   3   4    16984.62    17010.59    218.10 o 
  -7   3   4    10583.56     9951.10    132.57 o 
  -5   3   4    33932.35    32735.61    319.97 o 
  -3   3   4     9743.88     9735.73     89.58 o 
  -1   3   4     5988.98     5596.09    103.15 o 
   1   3   4     8484.33     8457.14    152.30 o 
   3   3   4    11089.98    11815.14    313.36 o 
   5   3   4     2769.05     2932.38    100.95 o 
   7   3   4     7739.01     7459.95    201.72 o 
   9   3   4     1378.76     1393.75    117.03 o 
  11   3   4       15.30      239.11     69.67 o 
 -18   4   4      504.19      487.28     82.33 o 
 -16   4   4     1376.90     1307.66    109.06 o 
 -14   4   4     7163.01     6918.41    179.52 o 
 -12   4   4     4906.47     5012.68    141.35 o 
 -10   4   4     5760.98     5877.98     95.40 o 
  -8   4   4     8685.23     8837.69    101.85 o 
  -6   4   4    12341.06    11940.84    137.29 o 
  -4   4   4    15668.14    14787.35    125.94 o 
  -2   4   4     4312.86     3975.97     76.64 o 
   0   4   4    30231.36    30421.65    290.97 o 
   2   4   4    12293.90    12601.51    201.36 o 
   4   4   4     1239.08     1201.06     86.32 o 
   6   4   4     1064.26     1179.87     78.33 o 
   8   4   4     1621.41     1772.42    108.44 o 
  10   4   4     2615.15     2505.01    158.71 o 
  12   4   4      855.24      798.99    102.39 o 
 -19   5   4      210.79      121.51     71.93 o 
 -17   5   4     2086.40     1822.60    132.55 o 
 -15   5   4     1153.42      992.29     77.10 o 
 -13   5   4       30.15       79.41     40.01 o 
 -11   5   4     2234.22     2055.02     91.00 o 
  -9   5   4       28.25       35.59     16.74 o 
  -7   5   4     2568.12     2835.16     62.50 o 
  -5   5   4      162.28      495.14     46.59 o 
  -3   5   4     1282.12     1303.60     54.29 o 
  -1   5   4    18569.85    19894.43    233.20 o 
   1   5   4      511.96      436.20     35.16 o 
   3   5   4      384.24      443.50     49.59 o 
   5   5   4      249.78      253.67     38.36 o 
   7   5   4      855.10     1013.80     92.81 o 
   9   5   4     1760.08     2020.92    118.72 o 
  11   5   4     2273.19     1995.14    193.07 o 
 -18   6   4        3.05       11.02     69.17 o 
 -16   6   4      183.73      172.98     65.75 o 
 -14   6   4      114.87      158.04     41.71 o 
 -12   6   4      162.12      160.21     54.84 o 
 -10   6   4      536.62      563.58     34.25 o 
  -8   6   4      267.28      316.61     26.59 o 
  -6   6   4      211.66      195.26     21.80 o 
  -4   6   4      849.36     1038.57     45.79 o 
  -2   6   4     6551.10     6763.50    120.41 o 
   0   6   4     3932.88     4581.70    105.87 o 
   2   6   4      133.88      891.07     49.25 o 
   4   6   4      393.37      505.91     44.62 o 
   6   6   4      334.77      446.39     61.16 o 
   8   6   4      852.88     1037.09    130.01 o 
  10   6   4     2338.84     2364.96    162.49 o 
 -17   7   4     1877.07     1897.34    148.38 o 
 -15   7   4      377.57      517.50     76.12 o 
 -13   7   4     3489.94     3428.68    162.97 o 
 -11   7   4     1210.89     1281.60     76.49 o 
  -9   7   4      995.68     1072.08     44.91 o 
  -7   7   4      463.14      358.19     26.36 o 
  -5   7   4     3487.04     3418.53     76.44 o 
  -3   7   4     1225.21     1201.79     55.54 o 
  -1   7   4     3826.04     3988.84     99.98 o 
   1   7   4     1710.69     1630.47     69.88 o 
   3   7   4     2462.01     2370.03     94.47 o 
   5   7   4      168.61      195.23     42.26 o 
   7   7   4     1465.38     1695.57    156.66 o 
   9   7   4     3592.24     3453.77    232.59 o 
 -16   8   4       21.07       56.29     74.12 o 
 -14   8   4       25.46       66.96     64.31 o 
 -12   8   4     2325.01     2864.65    133.49 o 
 -10   8   4      599.36      795.22     72.54 o 
  -8   8   4      188.15      295.31     33.10 o 
  -6   8   4       61.74       96.02     23.85 o 
  -4   8   4     2969.71     3001.05     85.51 o 
  -2   8   4     1156.97     1534.35     65.63 o 
   0   8   4     3360.89     3732.40    102.25 o 
   2   8   4     5746.20     5607.38    147.17 o 
   4   8   4      235.75      166.13     41.89 o 
   6   8   4       66.24      114.47     44.43 o 
   8   8   4     1007.78      899.78     96.73 o 
  10   8   4      142.43      237.53     59.94 o 
 -17   9   4        1.30       65.39     63.30 o 
 -15   9   4        1.92       90.29     64.41 o 
 -13   9   4     3526.95     3544.23    185.29 o 
 -11   9   4      437.44      652.18     83.15 o 
  -9   9   4       28.59      224.76     38.11 o 
  -7   9   4      811.22      773.99     50.44 o 
  -5   9   4        3.44      -29.87     23.40 o 
  -3   9   4       67.21      104.60     34.05 o 
  -1   9   4      436.85      646.87     61.12 o 
   1   9   4      333.89      374.17     49.37 o 
   3   9   4       63.30      491.24     57.17 o 
   5   9   4      102.72      139.51     43.81 o 
   7   9   4      116.53      364.60     76.90 o 
   9   9   4      222.47      203.92     70.86 o 
 -16  10   4      338.91      284.82     92.66 o 
 -14  10   4       36.46       -8.76     70.27 o 
 -12  10   4     3010.64     2901.26    203.17 o 
 -10  10   4     1194.47     1215.63     93.49 o 
  -8  10   4      246.51      259.81     36.34 o 
  -6  10   4      799.53      774.54     49.25 o 
  -4  10   4        7.75       45.82     40.41 o 
  -2  10   4     3268.88     3221.51    119.96 o 
   0  10   4      588.83      713.56     87.44 o 
   2  10   4     2721.44     2709.84    113.06 o 
   4  10   4      798.85      744.17     67.30 o 
   6  10   4     1657.77     1594.79    109.20 o 
   8  10   4      329.76      354.47     82.61 o 
 -15  11   4     1383.35     1391.33    134.53 o 
 -13  11   4      115.56      273.94     71.80 o 
 -11  11   4     1015.04     1151.45     93.99 o 
  -9  11   4     5859.98     5569.81    162.30 o 
  -7  11   4      126.87      120.95     45.43 o 
  -5  11   4    13397.90    12510.89    256.58 o 
  -3  11   4     3965.66     3843.69    148.15 o 
  -1  11   4      679.76      766.27     89.54 o 
   1  11   4     2014.02     1939.54    107.38 o 
   3  11   4      922.59     1036.93     78.22 o 
   5  11   4      679.43      679.57     78.10 o 
   7  11   4      102.04      100.65     53.74 o 
 -12  12   4      621.08      754.05    110.54 o 
 -10  12   4      439.64      596.90     93.93 o 
  -8  12   4       29.23      133.46     59.33 o 
  -6  12   4      362.98      266.06     50.56 o 
  -4  12   4     2629.99     2585.68    127.73 o 
  -2  12   4        9.18      115.64    105.65 o 
   0  12   4      129.52      224.85     57.95 o 
   2  12   4      568.65      618.81     73.87 o 
   4  12   4     1233.28     1214.03     89.32 o 
   6  12   4        1.13       73.88     52.24 o 
 -11  13   4      394.37      396.74     85.19 o 
  -9  13   4     4061.82     3770.30    169.39 o 
  -7  13   4      572.34      603.91    101.81 o 
  -5  13   4     3361.75     3047.75    129.58 o 
  -3  13   4      291.75      366.48     65.56 o 
  -1  13   4      920.70      994.51    105.90 o 
   1  13   4      395.18      386.69     75.37 o 
   3  13   4      277.41      293.50     61.30 o 
 -10  14   4     1412.19     1254.37    135.94 o 
  -8  14   4      645.50      613.18     81.10 o 
  -6  14   4     1263.64     1555.47    114.91 o 
  -4  14   4       94.00      115.61     96.94 o 
  -2  14   4     1905.85     2065.66    180.05 o 
   0  14   4      574.78      611.44     91.32 o 
   2  14   4     1983.53     1980.96    130.28 o 
  -5  15   4      141.84      274.55     77.04 o 
  -3  15   4      198.45      224.57     73.14 o 
  -1  15   4     1064.79     1207.33    179.31 o 
 -19   1   5     1195.29      968.97    129.90 o 
 -17   1   5      544.58      672.55     84.52 o 
 -15   1   5      351.53      389.45     66.26 o 
 -13   1   5    17126.21    16573.58    300.85 o 
 -11   1   5       75.95      123.64     18.30 o 
  -9   1   5     2650.38     3004.02    166.76 o 
  -7   1   5     5122.93     5149.31     74.87 o 
  -5   1   5     9522.94     8862.33    117.74 o 
  -3   1   5      144.34      229.33     27.66 o 
  -1   1   5     2302.17     2038.43     62.37 o 
   1   1   5     6521.63     5953.54    101.93 o 
   3   1   5        4.21        6.80     22.46 o 
   5   1   5       22.14       44.16     34.09 o 
   7   1   5      345.42      459.50     78.71 o 
   9   1   5      533.93      517.70    120.09 o 
  11   1   5      270.81      104.58     55.66 o 
 -20   2   5     1852.04     1874.69    146.02 o 
 -18   2   5     1532.56     1485.59    142.47 o 
 -16   2   5     1926.44     2228.57    135.12 o 
 -14   2   5     1333.77     1248.90     94.43 o 
 -12   2   5      833.53      839.94     70.19 o 
 -10   2   5     3586.55     4103.63    105.24 o 
  -8   2   5     4244.84     4124.97     85.08 o 
  -6   2   5    15332.87    15074.97    176.59 o 
  -4   2   5     3883.28     3887.49     93.56 o 
  -2   2   5      896.07      816.41     44.58 o 
   0   2   5     8585.93     7925.95    125.68 o 
   2   2   5     1436.30     1606.15     81.93 o 
   4   2   5      184.05      171.49     38.22 o 
   6   2   5     4906.79     4730.52    145.00 o 
   8   2   5     2983.07     3084.62    170.71 o 
  10   2   5      727.91      724.52     97.98 o 
 -19   3   5      145.56      196.32    103.57 o 
 -17   3   5      114.40      281.22     49.46 o 
 -15   3   5       62.05       44.65     36.43 o 
 -13   3   5        6.78      339.00     56.47 o 
 -11   3   5     4378.06     4484.12    108.69 o 
  -9   3   5      575.60      588.50     48.84 o 
  -7   3   5     3181.11     3397.64     92.68 o 
  -5   3   5     3346.37     3557.83     84.84 o 
  -3   3   5        2.23       28.61     15.16 o 
  -1   3   5      225.84      223.10     28.83 o 
   1   3   5     1407.33     1326.96     58.77 o 
   3   3   5     9344.12     9467.57    237.71 o 
   5   3   5       45.85       38.63     35.69 o 
   7   3   5      256.92      184.32     49.03 o 
   9   3   5      365.22      453.86     80.25 o 
  11   3   5       11.04       11.00     57.81 o 
 -20   4   5     1007.93      829.11    102.69 o 
 -18   4   5      442.26      454.74     78.02 o 
 -16   4   5      574.85      690.90     68.07 o 
 -14   4   5      267.01      398.86     50.11 o 
 -12   4   5      543.94      529.14     45.60 o 
 -10   4   5     3600.97     3712.77    100.21 o 
  -8   4   5      203.64      173.47     19.14 o 
  -6   4   5     9920.72    10185.90    173.30 o 
  -4   4   5     2611.11     2365.47     57.92 o 
  -2   4   5    12919.37    14007.77    151.87 o 
   0   4   5       11.36       75.09     23.94 o 
   2   4   5       32.16      106.74     44.70 o 
   4   4   5     2962.95     3052.52    126.32 o 
   6   4   5     1558.98     1554.10     85.44 o 
   8   4   5      120.12      107.97     47.76 o 
  10   4   5     1098.30      996.76    108.14 o 
 -19   5   5      547.74      511.41    117.38 o 
 -17   5   5     1742.80     1955.37    131.14 o 
 -15   5   5      224.06      249.84     46.93 o 
 -13   5   5     4162.11     4266.08    123.05 o 
 -11   5   5    10771.63    10561.84    180.26 o 
  -9   5   5     4568.42     4651.20     83.05 o 
  -7   5   5     1549.22     1649.67     59.45 o 
  -5   5   5     9282.51     9412.59    120.74 o 
  -3   5   5     8183.60     7921.95    117.11 o 
  -1   5   5     3013.93     2794.91     77.13 o 
   1   5   5     7525.06     7401.86    150.52 o 
   3   5   5    13764.39    13937.10    272.31 o 
   5   5   5     1409.17     1550.76     90.75 o 
   7   5   5     1115.65     1074.72     88.11 o 
   9   5   5      744.79     1133.82    118.30 o 
 -18   6   5     5255.27     5334.53    239.58 o 
 -16   6   5      800.38     1034.13     87.61 o 
 -14   6   5     2391.81     2273.95    108.12 o 
 -12   6   5     6141.90     6089.22    146.36 o 
 -10   6   5     8046.83     8045.44    150.40 o 
  -8   6   5     1241.51     1080.43     44.41 o 
  -6   6   5     1455.71     1418.91     50.25 o 
  -4   6   5    10642.33    10031.42    138.49 o 
  -2   6   5      416.04      406.44     35.37 o 
   0   6   5     2318.13     2372.36     84.22 o 
   2   6   5     8771.12     8866.73    169.44 o 
   4   6   5      608.97      583.01     60.14 o 
   6   6   5     1777.16     1399.04    106.60 o 
   8   6   5     1258.83     1187.12    119.78 o 
  10   6   5      616.69      734.25    104.18 o 
 -19   7   5     2028.79     2099.99    163.57 o 
 -17   7   5      151.89      160.81     65.78 o 
 -15   7   5       17.95       89.30     57.60 o 
 -13   7   5        0.10      117.54     57.83 o 
 -11   7   5     2167.32     1955.75    120.57 o 
  -9   7   5       15.82      113.21     20.12 o 
  -7   7   5      228.12      266.64     24.82 o 
  -5   7   5     2630.85     2516.51     68.42 o 
  -3   7   5     1428.44     1715.03     68.87 o 
  -1   7   5       94.48       94.82     34.45 o 
   1   7   5      906.42     1227.20     61.18 o 
   3   7   5        0.10       25.92     29.30 o 
   5   7   5     1435.62     1346.87     96.77 o 
   7   7   5       50.26      110.58     69.49 o 
   9   7   5       47.20       81.77     73.17 o 
 -18   8   5      245.24      328.06     76.01 o 
 -16   8   5      110.49      266.46     61.45 o 
 -14   8   5     1218.40     1369.22    100.81 o 
 -12   8   5       17.98      107.42     95.74 o 
 -10   8   5      629.05      613.60     64.71 o 
  -8   8   5      199.97      179.17     23.02 o 
  -6   8   5     1915.24     1990.27     65.58 o 
  -4   8   5       51.34       58.30     28.43 o 
  -2   8   5      223.12      246.24     33.20 o 
   0   8   5      286.22      367.73     58.53 o 
   2   8   5     3232.37     3099.45    114.63 o 
   4   8   5      173.83      373.68     55.87 o 
   6   8   5      113.10      117.55     53.41 o 
   8   8   5      145.31      238.02     69.04 o 
 -17   9   5      469.90      708.90    156.96 o 
 -15   9   5      486.65      749.15     98.10 o 
 -13   9   5     1118.98     1314.47    115.19 o 
 -11   9   5       10.43       85.95     40.34 o 
  -9   9   5     1836.08     1671.08     96.54 o 
  -7   9   5      670.24      875.56     52.44 o 
  -5   9   5     2215.27     2252.50     93.43 o 
  -3   9   5      450.30      599.15     70.89 o 
  -1   9   5      212.93      348.82     61.01 o 
   1   9   5     2289.01     2416.56    104.47 o 
   3   9   5      862.83     1015.52     85.09 o 
   5   9   5      522.19      531.57     69.67 o 
   7   9   5      622.11      605.88     87.43 o 
 -16  10   5       30.15      140.89     86.54 o 
 -14  10   5      523.83      379.07     79.44 o 
 -12  10   5     1193.74     1046.49     98.24 o 
 -10  10   5     1989.93     1864.15    109.24 o 
  -8  10   5       28.47       33.81     34.88 o 
  -6  10   5     3510.51     3449.42    162.95 o 
  -4  10   5       54.62      114.56     35.06 o 
  -2  10   5      123.56      194.32     45.65 o 
   0  10   5     2687.98     2550.18    119.70 o 
   2  10   5      425.23      682.78     64.91 o 
   4  10   5      666.25      616.86     74.14 o 
   6  10   5       38.73      273.36     63.57 o 
 -15  11   5       44.39       86.77    113.78 o 
 -13  11   5      359.50      372.34     76.76 o 
 -11  11   5       82.51      129.44     52.09 o 
  -9  11   5     4103.49     3926.75    135.05 o 
  -7  11   5      188.51      215.20     62.06 o 
  -5  11   5       73.55       94.25     41.28 o 
  -3  11   5      770.92      740.98     82.60 o 
  -1  11   5      211.26      155.23     55.36 o 
   1  11   5      110.31      226.78     46.52 o 
   3  11   5      161.42      135.55     45.38 o 
   5  11   5     1469.51     1537.18    111.89 o 
 -14  12   5     1284.58     1217.42    128.48 o 
 -12  12   5     3285.78     3163.79    157.02 o 
 -10  12   5      120.74      247.47     92.26 o 
  -8  12   5      364.60      347.38     64.52 o 
  -6  12   5    10304.23     9874.79    216.48 o 
  -4  12   5     1455.61     1721.12    131.13 o 
  -2  12   5    11079.73    10584.49    297.64 o 
   0  12   5      736.60      700.75     89.29 o 
   2  12   5     2513.34     2586.07    139.55 o 
   4  12   5     1537.19     1549.92    113.19 o 
 -11  13   5     1847.73     1582.73    159.44 o 
  -9  13   5     2859.37     2305.57    210.86 o 
  -7  13   5      600.81      467.98     81.20 o 
  -5  13   5     1908.38     2014.26    123.77 o 
  -3  13   5     1492.44     1723.15    140.01 o 
  -1  13   5     1417.54     1763.17    174.61 o 
   1  13   5     1460.90     1649.75    143.27 o 
   3  13   5      673.72      528.12     88.11 o 
 -10  14   5     1852.33     1715.97    163.19 o 
  -8  14   5       57.92      121.97     87.89 o 
  -6  14   5      152.19      116.62     61.38 o 
  -4  14   5      739.14     1004.80    126.59 o 
  -2  14   5      255.91      171.73    111.14 o 
   0  14   5       25.08       50.25    108.75 o 
 -20   0   6     2450.35     2530.53    290.53 o 
 -18   0   6       74.36      130.50     97.37 o 
 -16   0   6     1565.28     1495.33    192.35 o 
 -14   0   6     2238.48     2312.63    215.10 o 
 -12   0   6     2859.05     2836.68    102.22 o 
 -10   0   6    29182.37    29345.18    309.96 o 
  -8   0   6     2444.15     2952.26     81.88 o 
  -6   0   6     1105.05     1527.00     57.86 o 
  -4   0   6     3583.57     3641.55     83.63 o 
  -2   0   6     5537.93     4765.38    125.72 o 
   0   0   6     2124.80     1967.03     96.23 o 
   2   0   6      535.62      439.10     36.59 o 
   4   0   6     3336.91     3115.58    184.77 o 
   6   0   6      885.48      907.91     95.15 o 
   8   0   6       65.72       85.00    105.36 o 
  10   0   6       53.67      105.36    103.36 o 
 -21   1   6       49.92       45.93    145.46 o 
 -19   1   6     2468.03     2271.72    182.27 o 
 -17   1   6      366.11      552.31    129.50 o 
 -15   1   6      409.09      476.70     66.09 o 
 -13   1   6      801.28      804.26     55.00 o 
 -11   1   6       14.92       76.86     22.54 o 
  -9   1   6     1286.88     1014.17     34.85 o 
  -7   1   6     7922.74     8094.71     88.84 o 
  -5   1   6      205.54      319.88     30.29 o 
  -3   1   6     1968.37     1838.12     76.93 o 
  -1   1   6     3496.31     3444.07    127.18 o 
   1   1   6       44.63       95.96     26.88 o 
   3   1   6        9.86       -4.09     40.03 o 
   5   1   6        9.51       -3.44     58.06 o 
   7   1   6      582.05      598.12     82.84 o 
   9   1   6      137.20      101.41     69.49 o 
 -20   2   6     4869.19     4695.31    268.50 o 
 -18   2   6      673.90      841.10    108.33 o 
 -16   2   6      226.65      310.20     63.56 o 
 -14   2   6     3349.50     3182.69    110.11 o 
 -12   2   6     2436.96     2666.75     91.85 o 
 -10   2   6     4380.98     4765.63    131.16 o 
  -8   2   6     1970.12     2121.11     58.36 o 
  -6   2   6     1267.30     1117.51     56.06 o 
  -4   2   6       12.97      139.71     46.90 o 
  -2   2   6      277.08      239.78     28.33 o 
   0   2   6      223.75      150.83     33.58 o 
   2   2   6     2529.23     2332.62    106.24 o 
   4   2   6      504.67      445.51     59.86 o 
   6   2   6     1452.54     1441.89     99.68 o 
   8   2   6      185.12      552.49     89.12 o 
  10   2   6      308.93      322.50     82.16 o 
 -21   3   6      766.75      786.57    107.70 o 
 -19   3   6     5891.03     6055.76    237.03 o 
 -17   3   6     1277.46     1253.45    109.11 o 
 -15   3   6     1325.20     1357.13     81.56 o 
 -13   3   6     8929.54     8880.03    163.06 o 
 -11   3   6       37.93      116.85     26.15 o 
  -9   3   6      234.71      233.17     35.22 o 
  -7   3   6    18591.86    18244.36    220.72 o 
  -5   3   6     7285.16     7015.89    139.65 o 
  -3   3   6     3046.17     3161.85     71.18 o 
  -1   3   6     3174.32     3042.59     87.72 o 
   1   3   6    10564.20    10027.62    187.74 o 
   3   3   6      834.98      628.49     64.85 o 
   5   3   6       23.15      152.90     41.86 o 
   7   3   6     2322.37     2169.46    127.48 o 
   9   3   6     2622.27     2472.02    189.10 o 
 -20   4   6      162.04      157.59     65.31 o 
 -18   4   6     1175.47     1072.90     85.15 o 
 -16   4   6       34.78       45.13     33.91 o 
 -14   4   6     4885.73     4836.81    119.78 o 
 -12   4   6     4430.63     5090.25    127.30 o 
 -10   4   6       98.36       57.56     30.02 o 
  -8   4   6     5340.11     5394.74    116.71 o 
  -6   4   6    14953.57    14970.22    191.26 o 
  -4   4   6     2934.76     2933.73     57.63 o 
  -2   4   6      720.10      787.63     43.24 o 
   0   4   6    12232.49    11600.25    180.06 o 
   2   4   6     4321.18     4087.81    165.06 o 
   4   4   6     1525.75     1486.15     86.26 o 
   6   4   6     9405.98     8954.62    212.26 o 
   8   4   6      739.61      661.94     81.46 o 
 -19   5   6        4.96      124.58     49.48 o 
 -17   5   6      557.48      585.22     63.77 o 
 -15   5   6     2417.84     2541.94     95.62 o 
 -13   5   6     1856.72     1942.54    146.12 o 
 -11   5   6     3565.41     3910.09    109.82 o 
  -9   5   6       11.62       33.08     18.53 o 
  -7   5   6     5788.28     5812.10    110.53 o 
  -5   5   6     1414.26     1362.56     45.06 o 
  -3   5   6     2115.02     2120.85     68.53 o 
  -1   5   6     1407.12     1424.05     55.19 o 
   1   5   6      464.17      352.92     47.81 o 
   3   5   6      271.94      360.50     62.15 o 
   5   5   6      110.25      405.74     51.66 o 
   7   5   6      256.30      309.22     80.87 o 
   9   5   6      148.22      295.75     80.45 o 
 -20   6   6       45.28       24.28     49.05 o 
 -18   6   6      109.89      497.37     63.35 o 
 -16   6   6       36.64       94.07     35.41 o 
 -14   6   6      719.51     1011.96     77.73 o 
 -12   6   6      543.80      589.94     51.65 o 
 -10   6   6     2610.19     2641.17     90.85 o 
  -8   6   6      855.15      756.35     45.51 o 
  -6   6   6      880.40      925.14     41.77 o 
  -4   6   6       45.52       65.25     21.24 o 
  -2   6   6     2009.61     1953.11     69.69 o 
   0   6   6      206.79      422.63     40.34 o 
   2   6   6     1027.00     1002.83     75.58 o 
   4   6   6      649.60      743.10     81.47 o 
   6   6   6     1273.21     1206.64    109.80 o 
   8   6   6        1.41      -67.71     64.38 o 
 -19   7   6       12.96       66.93     60.22 o 
 -17   7   6     2634.66     2768.61    125.50 o 
 -15   7   6     1591.93     1655.65    105.49 o 
 -13   7   6     1537.24     1837.40    109.32 o 
 -11   7   6     2318.29     2341.86    120.79 o 
  -9   7   6     1141.71     1156.63     49.71 o 
  -7   7   6     4644.18     4656.82     95.52 o 
  -5   7   6     2647.44     2616.21     72.08 o 
  -3   7   6      186.52      196.73     30.85 o 
  -1   7   6     2431.65     2493.29     91.47 o 
   1   7   6      827.17      881.86     57.51 o 
   3   7   6       97.41      125.40     42.32 o 
   5   7   6     3035.32     2933.97    210.98 o 
   7   7   6      929.56     1041.90    115.64 o 
 -18   8   6     2117.70     2050.20    124.41 o 
 -16   8   6      210.43      292.69     63.58 o 
 -14   8   6     2412.52     2444.75    126.78 o 
 -12   8   6      491.06      438.92     59.78 o 
 -10   8   6        6.16      -15.74     45.48 o 
  -8   8   6      985.79     1000.77     45.01 o 
  -6   8   6     3812.74     3674.15     89.32 o 
  -4   8   6      199.83      451.09     52.65 o 
  -2   8   6      534.74      541.56     45.13 o 
   0   8   6     1216.84     1553.33     69.97 o 
   2   8   6      198.90      252.90     47.18 o 
   4   8   6        2.96       37.35     40.44 o 
   6   8   6       45.91       -8.31     57.27 o 
 -17   9   6     2676.66     2647.66    145.63 o 
 -15   9   6       27.32       39.13     48.64 o 
 -13   9   6        5.29      -11.30     43.11 o 
 -11   9   6        5.84       20.46     43.84 o 
  -9   9   6       39.16       69.62     37.75 o 
  -7   9   6       69.19      116.74     28.84 o 
  -5   9   6      346.52      296.39     34.43 o 
  -3   9   6        5.18       88.33     29.50 o 
  -1   9   6       17.80      -18.39     36.87 o 
   1   9   6      206.20      141.68     34.89 o 
   3   9   6      421.24      661.31     69.92 o 
   5   9   6     1332.07     1391.11    105.25 o 
 -16  10   6      759.99      734.63    101.49 o 
 -14  10   6     2832.16     3165.48    177.07 o 
 -12  10   6      622.45      680.72    104.05 o 
 -10  10   6     2870.79     2879.39    149.15 o 
  -8  10   6      790.82      826.08     61.40 o 
  -6  10   6     4116.81     3911.44    122.44 o 
  -4  10   6       16.99       13.38     35.02 o 
  -2  10   6     3553.99     3562.15    161.03 o 
   0  10   6      213.66      214.13     41.75 o 
   2  10   6     1487.79     1513.00     93.92 o 
   4  10   6      233.77      268.80     67.83 o 
 -15  11   6      114.95      199.49     70.22 o 
 -13  11   6      673.14      864.56    100.53 o 
 -11  11   6     1550.36     1249.95     93.72 o 
  -9  11   6     2348.36     2295.13    147.68 o 
  -7  11   6      113.85      207.15     53.60 o 
  -5  11   6      998.55      983.76    124.33 o 
  -3  11   6     5065.08     5012.90    262.00 o 
  -1  11   6      824.04      852.04     92.42 o 
   1  11   6     3329.31     3172.44    151.70 o 
   3  11   6      723.06      701.24     96.66 o 
 -14  12   6      227.75      150.07     63.23 o 
 -12  12   6      242.38      165.81     99.57 o 
 -10  12   6       64.51       23.38     86.67 o 
  -8  12   6      766.26      632.75     87.74 o 
  -6  12   6      378.59      301.08     57.09 o 
  -4  12   6      332.45      360.26     96.51 o 
  -2  12   6      120.93      172.97     81.51 o 
   0  12   6      651.68      741.84    137.51 o 
   2  12   6       78.85       97.78     49.64 o 
 -11  13   6        4.93       80.63     69.32 o 
  -9  13   6      275.11      225.70     68.31 o 
  -7  13   6      860.03      629.31     93.24 o 
  -5  13   6      643.78      815.11     86.17 o 
  -3  13   6     2875.52     2929.19    221.41 o 
  -1  13   6      153.10      162.88     80.82 o 
   1  13   6     1364.77     1213.93    127.29 o 
 -10  14   6      339.49      419.18     84.10 o 
  -8  14   6     1476.74     1267.43    126.65 o 
  -6  14   6     3860.37     3509.28    196.29 o 
  -4  14   6       52.87      122.50    130.30 o 
  -2  14   6     1162.58     1401.41    166.58 o 
 -21   1   7     1314.20     1415.04    160.58 o 
 -19   1   7     3211.84     3117.30    287.53 o 
 -17   1   7     2953.39     2991.79    229.87 o 
 -15   1   7     1372.08     1371.15    127.78 o 
 -13   1   7     5543.68     5375.93    148.29 o 
 -11   1   7     3747.59     3650.23    100.60 o 
  -9   1   7     5940.39     5931.90     86.68 o 
  -7   1   7    25110.33    25869.40    354.12 o 
  -5   1   7     3447.67     3966.84     93.96 o 
  -3   1   7      414.79      456.52     30.14 o 
  -1   1   7     2925.18     2841.54    107.27 o 
   1   1   7     2101.20     2163.46     79.97 o 
   3   1   7      327.98      242.76     51.67 o 
   5   1   7     1768.11     1549.02     93.44 o 
   7   1   7     2125.74     2306.20    158.55 o 
 -20   2   7       75.44       22.75     75.62 o 
 -18   2   7     2640.23     2726.51    152.91 o 
 -16   2   7     3373.51     3103.28    147.96 o 
 -14   2   7     4744.72     4520.62    126.89 o 
 -12   2   7      993.94      954.79     50.78 o 
 -10   2   7     1910.90     1771.75     59.62 o 
  -8   2   7      928.83      888.89     54.37 o 
  -6   2   7    10431.21    10518.27    173.61 o 
  -4   2   7     5265.94     5881.03    138.66 o 
  -2   2   7      928.77     1175.69     54.90 o 
   0   2   7     7099.41     7419.66    147.39 o 
   2   2   7      660.91      607.57     62.43 o 
   4   2   7     1529.09     1329.19     95.01 o 
   6   2   7      801.00      635.86     70.32 o 
   8   2   7       25.66       77.14     81.34 o 
 -21   3   7     4694.08     4632.18    220.28 o 
 -19   3   7       85.49       95.87     42.61 o 
 -17   3   7     5164.66     5352.98    201.80 o 
 -15   3   7     5903.84     5907.25    142.15 o 
 -13   3   7      347.97      343.85     36.79 o 
 -11   3   7        5.09       31.47     20.81 o 
  -9   3   7       35.94       24.24     28.36 o 
  -7   3   7      325.84      370.60     42.34 o 
  -5   3   7     1876.09     1881.69     80.85 o 
  -3   3   7     2248.51     2494.51     86.59 o 
  -1   3   7     1097.30     1238.23     62.04 o 
   1   3   7       29.92       98.33     29.74 o 
   3   3   7     1243.10     1297.45     92.36 o 
   5   3   7      317.82      379.34     56.52 o 
   7   3   7      233.91      145.91     54.52 o 
 -20   4   7      595.74      559.81     85.60 o 
 -18   4   7       70.57      307.58     50.85 o 
 -16   4   7     7349.12     7307.34    155.49 o 
 -14   4   7     1004.41      955.39     70.67 o 
 -12   4   7     2941.03     3455.28     99.47 o 
 -10   4   7     1007.65      894.76     60.02 o 
  -8   4   7      868.06     1084.44     59.01 o 
  -6   4   7      204.19      229.18     34.18 o 
  -4   4   7       54.87      154.56     16.75 o 
  -2   4   7      867.50      962.11     52.46 o 
   0   4   7      617.27      634.61     51.17 o 
   2   4   7        1.46       29.86     45.29 o 
   4   4   7      224.80      230.92     48.18 o 
   6   4   7      255.71      283.97     52.76 o 
   8   4   7       21.66      659.05     99.14 o 
 -21   5   7     2775.72     2634.43    178.16 o 
 -19   5   7     1154.48     1323.21     88.03 o 
 -17   5   7      693.23      865.49     61.30 o 
 -15   5   7     1467.01     1492.59     72.80 o 
 -13   5   7      687.07      975.00    123.72 o 
 -11   5   7     1260.90     1179.75     65.15 o 
  -9   5   7     6209.42     6360.36    138.28 o 
  -7   5   7     4993.09     5288.74    125.73 o 
  -5   5   7       52.54      333.51     38.09 o 
  -3   5   7     3352.52     3440.13     87.89 o 
  -1   5   7     5031.55     4833.24    116.75 o 
   1   5   7     1672.56     1561.17     91.61 o 
   3   5   7      604.68      561.99     82.64 o 
   5   5   7     3466.54     3370.35    136.32 o 
   7   5   7     1098.26      860.49    104.86 o 
 -20   6   7      499.27      608.69     94.90 o 
 -18   6   7     1291.06     1352.68    102.04 o 
 -16   6   7      209.16      247.88     39.26 o 
 -14   6   7     2047.61     2115.35    112.44 o 
 -12   6   7      481.76      464.18     78.25 o 
 -10   6   7     1162.79     1201.09     66.31 o 
  -8   6   7    12289.46    12893.77    201.74 o 
  -6   6   7      230.73      304.32     27.15 o 
  -4   6   7       81.86      203.46     24.54 o 
  -2   6   7     4370.06     4230.86    106.25 o 
   0   6   7     1313.63     1332.73     71.55 o 
   2   6   7        4.06      275.23     49.81 o 
   4   6   7      179.53      153.25     54.80 o 
   6   6   7      760.59      567.50     82.86 o 
 -19   7   7     1385.92     1397.10    109.85 o 
 -17   7   7     1210.32     1193.99     86.03 o 
 -15   7   7     6642.56     6488.52    198.22 o 
 -13   7   7      277.57      368.98     64.99 o 
 -11   7   7      187.07      160.43     33.95 o 
  -9   7   7       81.36      155.74     29.90 o 
  -7   7   7       53.37       37.21     25.86 o 
  -5   7   7      817.88      937.03     52.73 o 
  -3   7   7        5.83       78.55     23.52 o 
  -1   7   7      921.60      949.88     57.53 o 
   1   7   7      299.25      340.12     45.81 o 
   3   7   7      258.49      264.36     51.26 o 
   5   7   7        3.70      -32.49     60.65 o 
 -18   8   7       36.68      101.74     44.09 o 
 -16   8   7        3.16       81.13     45.06 o 
 -14   8   7     5995.94     5696.45    189.12 o 
 -12   8   7      787.53      811.13     73.56 o 
 -10   8   7      775.29      829.89     73.52 o 
  -8   8   7      222.54      237.39     36.71 o 
  -6   8   7     2510.98     2657.33     89.12 o 
  -4   8   7     1915.10     1828.91     97.13 o 
  -2   8   7     1596.53     1698.21     98.03 o 
   0   8   7      328.97      267.64     51.97 o 
   2   8   7     1402.24     1315.39    113.07 o 
   4   8   7       63.87       87.29     77.74 o 
   6   8   7       66.61       25.52     68.64 o 
 -17   9   7     4910.78     4664.78    190.16 o 
 -15   9   7     2746.16     2504.58    135.85 o 
 -13   9   7     5525.52     5176.09    182.63 o 
 -11   9   7     5357.90     5346.81    180.11 o 
  -9   9   7      306.51      350.99     46.05 o 
  -7   9   7     3978.05     4021.11    112.67 o 
  -5   9   7     4005.88     3980.03    122.06 o 
  -3   9   7     3061.47     3035.25    125.85 o 
  -1   9   7      346.34      456.51     64.85 o 
   1   9   7     3572.56     3397.32    176.77 o 
   3   9   7      815.19      722.09     96.49 o 
   5   9   7     1226.98     1132.90    149.53 o 
 -16  10   7        5.03      142.45     52.26 o 
 -14  10   7      344.67      346.34     88.49 o 
 -12  10   7       85.81        3.06     54.26 o 
 -10  10   7      146.99      209.41     45.67 o 
  -8  10   7     1810.80     1637.31    100.40 o 
  -6  10   7     1336.38     1510.50    103.57 o 
  -4  10   7      168.59      505.84     71.71 o 
  -2  10   7      113.03      304.87     88.27 o 
   0  10   7     3132.49     3230.69    153.10 o 
   2  10   7       58.36       62.82     54.94 o 
   4  10   7      719.68     1051.39    117.61 o 
 -15  11   7       23.68      123.85     63.40 o 
 -13  11   7      191.05      160.12     98.27 o 
 -11  11   7      663.45      674.97     74.76 o 
  -9  11   7      584.73      554.43     82.10 o 
  -7  11   7      100.11      160.78     58.15 o 
  -5  11   7        1.20       98.07     59.52 o 
  -3  11   7      249.12      331.65     89.60 o 
  -1  11   7       20.35      153.34     55.07 o 
   1  11   7      897.83      736.62     83.07 o 
   3  11   7       17.12      -49.46     68.41 o 
 -14  12   7      513.16      669.50    122.10 o 
 -12  12   7      447.27      651.76    101.32 o 
 -10  12   7     1272.74     1302.94    120.94 o 
  -8  12   7      523.35      476.45     82.67 o 
  -6  12   7      761.96      808.92     93.30 o 
  -4  12   7      775.60      882.52    135.56 o 
  -2  12   7     1884.66     1601.02    169.12 o 
   0  12   7     1504.46     1514.00    131.31 o 
 -11  13   7      548.84      590.46    118.28 o 
  -9  13   7      616.35      708.79     93.52 o 
  -7  13   7      638.96      789.33    100.80 o 
  -5  13   7     1254.53     1234.12    157.43 o 
  -3  13   7      937.18      739.70    130.50 o 
  -1  13   7     1014.54     1047.35    151.29 o 
  -8  14   7     1009.94     1236.46    154.95 o 
  -6  14   7       61.03      146.61     91.24 o 
 -22   0   8     3741.79     3797.19    366.35 o 
 -20   0   8      921.72      907.10    183.57 o 
 -18   0   8     3264.50     3226.51    303.30 o 
 -16   0   8     6411.48     6216.77    375.13 o 
 -14   0   8    25127.81    24017.87    685.61 o 
 -12   0   8     2346.34     2095.41     82.46 o 
 -10   0   8    12570.55    12235.22    186.49 o 
  -8   0   8    30256.34    31041.68    282.39 o 
  -6   0   8     9586.51     9297.18    317.06 o 
  -4   0   8     8935.92     8981.67    175.71 o 
  -2   0   8      951.46      868.60     71.86 o 
   0   0   8     6069.63     6099.76    195.52 o 
   2   0   8      401.27      457.01     82.08 o 
   4   0   8     3324.90     2953.95    307.29 o 
   6   0   8     1249.07      860.80    183.97 o 
 -21   1   8     1006.10     1217.35    255.41 o 
 -19   1   8        4.11        4.70     88.00 o 
 -17   1   8      514.77      809.32    202.13 o 
 -15   1   8    11732.66    10930.14    337.64 o 
 -13   1   8       56.61      134.83     29.44 o 
 -11   1   8      927.60     1008.15     39.11 o 
  -9   1   8     6455.93     6191.01     86.06 o 
  -7   1   8     6728.56     6385.01    120.13 o 
  -5   1   8      207.80      392.02     34.41 o 
  -3   1   8     6035.57     6340.14    136.88 o 
  -1   1   8     5224.50     5824.39    134.22 o 
   1   1   8      451.41      554.14     62.83 o 
   3   1   8      932.61      909.45     92.60 o 
   5   1   8      876.55      745.63     69.50 o 
   7   1   8      932.35     1001.63    154.64 o 
 -22   2   8      382.86      483.53    106.50 o 
 -20   2   8       11.38      193.78     80.31 o 
 -18   2   8      120.08      196.29     71.01 o 
 -16   2   8        0.32      511.72     59.19 o 
 -14   2   8     1290.94     1463.12     65.75 o 
 -12   2   8      217.27      282.08     29.74 o 
 -10   2   8     1468.37     1478.98     49.16 o 
  -8   2   8      624.86      641.78     51.23 o 
  -6   2   8       68.42      455.28     45.67 o 
  -4   2   8     2594.77     2632.97     89.39 o 
  -2   2   8     2509.77     2500.20     89.94 o 
   0   2   8      927.40      737.88     68.70 o 
   2   2   8       83.43      104.45     45.12 o 
   4   2   8      180.61       93.45     41.49 o 
   6   2   8      265.78      354.18     63.01 o 
 -21   3   8      377.97      424.35     82.21 o 
 -19   3   8      252.62      277.41     54.92 o 
 -17   3   8      670.41      965.16     79.15 o 
 -15   3   8     1996.71     2164.58     86.04 o 
 -13   3   8     3106.14     3062.54     92.34 o 
 -11   3   8     1411.85     1329.07     55.09 o 
  -9   3   8      347.04      365.82     28.15 o 
  -7   3   8      445.30      446.41     46.26 o 
  -5   3   8      631.96      762.81     33.30 o 
  -3   3   8     6968.05     7564.23    149.11 o 
  -1   3   8      507.01      822.41     67.14 o 
   1   3   8       49.59      245.12     50.57 o 
   3   3   8     1338.20     1386.09    100.61 o 
   5   3   8      649.47      794.39     77.66 o 
 -20   4   8      450.62      592.07     66.75 o 
 -18   4   8     4163.38     4084.92    141.10 o 
 -16   4   8      109.65      102.42     34.21 o 
 -14   4   8      487.57      557.19     48.00 o 
 -12   4   8     1991.62     1837.09     72.65 o 
 -10   4   8     1009.87      947.08     64.35 o 
  -8   4   8      938.61      931.35     57.85 o 
  -6   4   8      197.68      326.64     39.83 o 
  -4   4   8     1219.35     1377.76     71.08 o 
  -2   4   8     1663.52     1584.47     74.98 o 
   0   4   8     1105.05     1118.87     79.35 o 
   2   4   8      153.85      167.17     53.81 o 
   4   4   8     1582.28     1752.68    106.38 o 
   6   4   8      537.39      425.53     65.12 o 
 -21   5   8       20.56      158.70     56.24 o 
 -19   5   8      171.46      168.19     45.39 o 
 -17   5   8     1597.22     1704.06     81.66 o 
 -15   5   8      747.13      749.21     51.83 o 
 -13   5   8    15742.96    15557.47    236.59 o 
 -11   5   8      478.09      544.80     49.81 o 
  -9   5   8     2207.52     2304.95     89.70 o 
  -7   5   8      166.31      218.14     37.36 o 
  -5   5   8      603.52      746.54     56.61 o 
  -3   5   8        1.66       45.18     32.83 o 
  -1   5   8        6.91       -6.20     35.02 o 
   1   5   8        4.62      176.83     55.85 o 
   3   5   8       93.10      103.46     49.30 o 
   5   5   8       15.20       72.30     43.44 o 
 -20   6   8       20.84       21.70     53.97 o 
 -18   6   8     1685.97     1658.25     95.15 o 
 -16   6   8     5806.93     5824.60    162.18 o 
 -14   6   8     2260.31     2023.87     92.79 o 
 -12   6   8      709.97      782.49     57.92 o 
 -10   6   8     5959.00     6213.24    147.80 o 
  -8   6   8     1045.64     1232.12     70.40 o 
  -6   6   8     3605.23     3654.50    115.55 o 
  -4   6   8      446.30      480.05     49.73 o 
  -2   6   8     1034.86     1073.13     62.68 o 
   0   6   8     1638.40     1591.59     97.88 o 
   2   6   8     1353.06     1432.33    120.19 o 
   4   6   8      442.41      459.32     86.66 o 
 -19   7   8     1758.64     1814.93    223.57 o 
 -17   7   8     3673.10     3547.76    137.46 o 
 -15   7   8     2428.06     2356.88    122.17 o 
 -13   7   8       27.32       56.55     29.08 o 
 -11   7   8     3348.47     3415.23    115.51 o 
  -9   7   8     3582.73     3700.47    120.47 o 
  -7   7   8     5593.78     5410.43    124.35 o 
  -5   7   8     2159.07     2143.98     94.76 o 
  -3   7   8     2632.79     2729.80    109.03 o 
  -1   7   8     2128.28     1969.50     96.04 o 
   1   7   8     2094.21     2110.23    115.83 o 
   3   7   8       13.71      136.80     73.83 o 
   5   7   8     1303.82     1303.79    132.00 o 
 -18   8   8      102.77      136.85     50.97 o 
 -16   8   8       13.77       91.28     43.75 o 
 -14   8   8    14294.99    13492.16    288.50 o 
 -12   8   8     4265.17     4244.74    157.40 o 
 -10   8   8     1632.36     1533.86     81.55 o 
  -8   8   8     5157.21     5034.21    126.61 o 
  -6   8   8       14.22       79.96     62.19 o 
  -4   8   8     1887.81     2101.92    109.88 o 
  -2   8   8     3451.41     3427.13    125.85 o 
   0   8   8      862.62      711.22     89.73 o 
   2   8   8        4.20       23.09     52.70 o 
   4   8   8     1842.35     1672.80    213.11 o 
 -17   9   8       15.05      115.18     64.86 o 
 -15   9   8     1414.54     1308.89     99.58 o 
 -13   9   8      722.39      626.61     75.42 o 
 -11   9   8      147.89       99.62     48.89 o 
  -9   9   8       51.11        5.84     33.63 o 
  -7   9   8        3.56      114.21     36.91 o 
  -5   9   8      108.55      150.20     43.22 o 
  -3   9   8        5.15      120.71     54.73 o 
  -1   9   8        5.05       74.02     45.38 o 
   1   9   8      268.85      420.95     74.08 o 
   3   9   8     1503.51     1750.12    183.21 o 
 -16  10   8      436.77      534.30     98.57 o 
 -14  10   8     5218.55     4964.19    190.36 o 
 -12  10   8      249.05      236.76     66.64 o 
 -10  10   8     5204.03     5241.29    182.81 o 
  -8  10   8     1861.61     1956.28    106.83 o 
  -6  10   8      422.47      390.29     92.21 o 
  -4  10   8      545.11      557.20     80.87 o 
  -2  10   8     1676.31     1566.88    108.29 o 
   0  10   8      893.61      862.99     89.74 o 
   2  10   8      458.08      437.94     83.35 o 
 -15  11   8     2258.22     1961.44    147.45 o 
 -13  11   8      681.45      782.07     97.26 o 
 -11  11   8      104.81      206.96     68.48 o 
  -9  11   8       33.87       32.38     42.11 o 
  -7  11   8     3252.73     3265.22    227.78 o 
  -5  11   8      252.36      196.76    129.10 o 
  -3  11   8      521.69      919.71    236.05 o 
  -1  11   8       32.48      156.78     53.43 o 
   1  11   8      618.20      576.59     91.35 o 
 -14  12   8       37.71       33.92     83.81 o 
 -12  12   8       34.03      130.57     90.19 o 
 -10  12   8       13.14        3.90     51.37 o 
  -8  12   8      489.35      476.99    105.36 o 
  -6  12   8       56.44      204.81     84.89 o 
  -4  12   8       41.41      101.26     70.22 o 
  -2  12   8     1152.49     1086.90    116.30 o 
 -11  13   8      138.41      187.40     67.78 o 
  -9  13   8      637.11      707.43    188.76 o 
  -7  13   8      126.20      165.63     81.09 o 
  -5  13   8      410.64      299.67     97.18 o 
 -21   1   9        8.71      109.46     71.43 o 
 -19   1   9      310.27      484.00    102.89 o 
 -17   1   9     1416.68     1530.07    110.92 o 
 -15   1   9     2828.25     2799.88    135.90 o 
 -13   1   9        4.42       12.19     18.44 o 
 -11   1   9    23068.39    22419.28    248.87 o 
  -9   1   9     2604.05     2552.69     79.29 o 
  -7   1   9     3332.50     3293.85     94.57 o 
  -5   1   9     3025.08     2960.76     90.86 o 
  -3   1   9     7434.24     7115.14    177.07 o 
  -1   1   9     1633.47     1512.12     93.16 o 
   1   1   9       53.31      112.27     45.78 o 
   3   1   9     1810.68     1739.49    131.09 o 
   5   1   9      414.19      436.47     75.67 o 
 -22   2   9     3083.53     3208.78    236.39 o 
 -20   2   9      302.95      230.70     58.82 o 
 -18   2   9     3616.10     3499.67    170.42 o 
 -16   2   9     2028.86     2147.44    126.25 o 
 -14   2   9      319.50      408.92     50.17 o 
 -12   2   9     2919.55     2913.30    103.71 o 
 -10   2   9     6762.08     6814.15    153.25 o 
  -8   2   9     4820.64     4843.51    131.83 o 
  -6   2   9       68.07      273.76     42.18 o 
  -4   2   9     5191.26     4941.55    141.67 o 
  -2   2   9      670.13      627.41     52.58 o 
   0   2   9     3114.05     3189.61    137.99 o 
   2   2   9      682.76      990.07     86.71 o 
   4   2   9     1495.07     1516.11    113.99 o 
 -21   3   9        9.94      -38.39     66.25 o 
 -19   3   9     2354.69     2365.68    148.57 o 
 -17   3   9     1842.20     1817.24    124.28 o 
 -15   3   9     1380.53     1429.90     82.17 o 
 -13   3   9      102.43       45.34     43.72 o 
 -11   3   9     2573.17     2481.80     98.58 o 
  -9   3   9      776.11      843.95     60.86 o 
  -7   3   9      343.48      367.80     46.38 o 
  -5   3   9     1357.47     1326.79     71.98 o 
  -3   3   9     2774.79     3074.81    125.27 o 
  -1   3   9        1.44        3.39     38.44 o 
   1   3   9      423.48      323.87     55.57 o 
   3   3   9     1601.58     1538.39    111.80 o 
   5   3   9      200.64      182.43     58.16 o 
 -20   4   9        2.49      101.55     48.98 o 
 -18   4   9      142.06      179.72     55.34 o 
 -16   4   9       40.04      169.42     40.22 o 
 -14   4   9     1993.56     2062.00     98.55 o 
 -12   4   9      571.11      518.20     53.20 o 
 -10   4   9     7758.47     7967.16    179.30 o 
  -8   4   9      503.44      709.22     53.26 o 
  -6   4   9        9.15      278.72     39.13 o 
  -4   4   9       63.11      194.62     31.34 o 
  -2   4   9      591.85      650.80     65.30 o 
   0   4   9     1604.07     1681.70    106.26 o 
   2   4   9       54.27      107.36     49.85 o 
   4   4   9      312.96      528.48     69.51 o 
 -21   5   9      441.39      394.13     67.29 o 
 -19   5   9     1977.50     1927.31    119.59 o 
 -17   5   9      117.62      113.64     42.87 o 
 -15   5   9     6921.95     6739.28    166.61 o 
 -13   5   9     1232.29     1222.17     70.79 o 
 -11   5   9     1429.18     1370.69     86.12 o 
  -9   5   9      173.38      238.06     40.22 o 
  -7   5   9     4199.38     4606.10    131.94 o 
  -5   5   9        5.51      -14.39     32.55 o 
  -3   5   9     1879.50     1790.70     85.04 o 
  -1   5   9      240.82      196.32     63.01 o 
   1   5   9      650.79      691.94     77.00 o 
   3   5   9     1104.28     1181.73    111.23 o 
 -20   6   9       84.65       40.00     77.67 o 
 -18   6   9       57.97      361.95     74.95 o 
 -16   6   9     1849.28     1929.95     96.72 o 
 -14   6   9     6153.02     6068.97    158.99 o 
 -12   6   9      299.47      316.49     42.73 o 
 -10   6   9     3917.77     4047.35    126.27 o 
  -8   6   9     5250.89     5343.45    145.06 o 
  -6   6   9      741.08      865.66     65.03 o 
  -4   6   9      936.73      957.59     69.80 o 
  -2   6   9      782.63      845.31     75.75 o 
   0   6   9      143.90      154.70     71.05 o 
   2   6   9      153.69      386.98     83.75 o 
   4   6   9     1030.65     1067.30    132.86 o 
 -19   7   9     1630.04     1649.80    139.76 o 
 -17   7   9       24.40        1.36     39.90 o 
 -15   7   9      481.72      539.69     67.44 o 
 -13   7   9     4655.56     4105.43    132.54 o 
 -11   7   9    13268.27    12372.74    226.34 o 
  -9   7   9      468.18      598.30     83.53 o 
  -7   7   9      996.92      925.91     64.72 o 
  -5   7   9      385.68      410.45     49.42 o 
  -3   7   9      488.56      459.89     47.81 o 
  -1   7   9       34.55       60.47     53.05 o 
   1   7   9        1.98        0.44     74.06 o 
   3   7   9       44.75       79.48     56.88 o 
 -18   8   9     2130.17     2108.88    127.77 o 
 -16   8   9     2512.22     2471.85    205.87 o 
 -14   8   9      678.45      682.31     73.40 o 
 -12   8   9     1936.38     1901.74    109.93 o 
 -10   8   9     2556.98     2742.44    111.05 o 
  -8   8   9      163.28      149.16     38.75 o 
  -6   8   9     3015.79     3164.38    122.22 o 
  -4   8   9     3990.11     4234.49    160.35 o 
  -2   8   9     2408.48     2156.47    105.81 o 
   0   8   9      376.31      354.09     94.26 o 
   2   8   9      499.43      498.59    117.77 o 
 -17   9   9     1375.87     1468.38    111.71 o 
 -15   9   9      672.02      789.65     83.73 o 
 -13   9   9      189.20      178.08     51.16 o 
 -11   9   9    19153.53    17799.84    336.08 o 
  -9   9   9     5486.65     5490.76    159.77 o 
  -7   9   9     2355.09     2614.02    114.58 o 
  -5   9   9     1485.60     1590.01    102.00 o 
  -3   9   9     2647.76     2778.31    138.92 o 
  -1   9   9     1902.59     1798.92    134.33 o 
   1   9   9     1423.33     1328.72    161.86 o 
 -16  10   9      870.09      985.68     94.30 o 
 -14  10   9      273.96      278.44     61.22 o 
 -12  10   9      956.07     1037.36     91.70 o 
 -10  10   9     2355.86     2509.47    132.45 o 
  -8  10   9      712.68      657.00     74.98 o 
  -6  10   9      176.58      214.41     63.70 o 
  -4  10   9     3720.48     3560.26    185.75 o 
  -2  10   9      662.02      636.46     78.05 o 
   0  10   9        1.30      130.98    126.91 o 
 -15  11   9        1.23       84.07     52.26 o 
 -13  11   9       76.82       40.83     55.82 o 
 -11  11   9        2.04       32.32     53.28 o 
  -9  11   9        1.42       11.10     64.84 o 
  -7  11   9     1599.26     1448.57    156.18 o 
  -5  11   9       40.82      116.72     74.83 o 
  -3  11   9      594.52      573.09     73.77 o 
 -12  12   9      188.19      202.55     76.71 o 
 -10  12   9      664.04      642.53    118.94 o 
  -8  12   9       31.63       -3.66    103.96 o 
  -6  12   9       59.54       38.25     78.73 o 
  -4  12   9     1058.38     1094.23    154.78 o 
 -22   0  10     3000.78     2961.53    321.65 o 
 -20   0  10      126.88      248.62    131.30 o 
 -18   0  10      798.47      996.49    179.18 o 
 -16   0  10      491.60      414.64    124.91 o 
 -14   0  10     1883.85     1989.38    218.29 o 
 -12   0  10     9136.79     9064.06    248.72 o 
 -10   0  10      609.87      564.17     88.79 o 
  -8   0  10    15074.65    14801.44    361.20 o 
  -6   0  10     2459.87     2366.51    157.37 o 
  -4   0  10    11192.18    10304.38    343.20 o 
  -2   0  10     1286.72     1178.92    134.45 o 
   0   0  10     4521.48     4409.77    365.15 o 
   2   0  10     2542.57     2457.10    293.72 o 
 -21   1  10      172.61      141.25     74.19 o 
 -19   1  10     4550.98     4469.20    195.43 o 
 -17   1  10      727.55      741.23     82.50 o 
 -15   1  10     3066.82     3137.05    139.32 o 
 -13   1  10     2026.06     1999.79    107.55 o 
 -11   1  10     3115.31     3018.73    107.04 o 
  -9   1  10        2.79       16.40     35.07 o 
  -7   1  10     5772.70     5513.35    161.93 o 
  -5   1  10     5235.58     4942.96    164.63 o 
  -3   1  10       36.12      207.47     56.67 o 
  -1   1  10      430.78      302.53     74.10 o 
   1   1  10     1400.06     1454.02    187.37 o 
   3   1  10     1955.71     2036.31    198.50 o 
 -22   2  10      251.43      478.38     81.49 o 
 -20   2  10     2378.43     2351.33    151.16 o 
 -18   2  10       15.54      122.80     45.95 o 
 -16   2  10      555.13      523.73     68.31 o 
 -14   2  10      465.15      469.71     45.27 o 
 -12   2  10      102.11      131.74     36.35 o 
 -10   2  10       27.47       86.34     28.35 o 
  -8   2  10      692.76      660.52     55.68 o 
  -6   2  10       54.53       86.85     64.19 o 
  -4   2  10      107.65       89.49     43.23 o 
  -2   2  10        5.84      -23.29     54.33 o 
   0   2  10       22.29      368.95     78.97 o 
   2   2  10       48.96       78.16     86.52 o 
 -21   3  10      289.44      528.84     88.56 o 
 -19   3  10     4086.50     4386.82    199.99 o 
 -17   3  10     1422.83     1555.62    113.36 o 
 -15   3  10     1726.19     1616.00     87.32 o 
 -13   3  10      223.48      210.83     40.31 o 
 -11   3  10      699.25      975.56     68.64 o 
  -9   3  10     2253.34     2285.31    100.99 o 
  -7   3  10     4011.19     4008.42    137.11 o 
  -5   3  10      128.91      534.32     61.98 o 
  -3   3  10      678.12      554.22     62.62 o 
  -1   3  10      191.38      165.55     59.96 o 
   1   3  10       22.92       22.97     61.77 o 
   3   3  10     1937.23     1907.57    156.62 o 
 -22   4  10     1333.80     1457.66    115.44 o 
 -20   4  10     1123.97     1109.71     94.50 o 
 -18   4  10     1307.05     1228.12    105.32 o 
 -16   4  10     3066.16     3180.62    155.68 o 
 -14   4  10       85.28       53.57     33.02 o 
 -12   4  10     2556.10     2578.96    110.18 o 
 -10   4  10     5522.56     5425.96    156.53 o 
  -8   4  10       42.09       72.51     31.42 o 
  -6   4  10     2079.95     2108.79     93.44 o 
  -4   4  10     4052.13     4159.13    152.93 o 
  -2   4  10      269.12      277.88     65.64 o 
   0   4  10      295.42      288.49     76.70 o 
   2   4  10       44.01      140.44     74.60 o 
 -21   5  10      324.97      399.15     70.15 o 
 -19   5  10       79.43       97.14     51.55 o 
 -17   5  10      279.82      358.21     59.37 o 
 -15   5  10      105.05       71.27     35.01 o 
 -13   5  10       51.29       86.31     34.41 o 
 -11   5  10     8560.75     8218.83    180.66 o 
  -9   5  10     3138.00     3047.87    112.77 o 
  -7   5  10     4308.82     4291.48    133.92 o 
  -5   5  10     2590.50     2854.66    114.03 o 
  -3   5  10       18.35        7.23     40.20 o 
  -1   5  10       34.68      195.78     74.48 o 
   1   5  10      104.93      152.89     55.00 o 
 -20   6  10     2089.71     2019.08    152.69 o 
 -18   6  10      634.94      783.03    100.68 o 
 -16   6  10     1999.58     1884.73     96.74 o 
 -14   6  10      658.13      655.14     58.38 o 
 -12   6  10     7044.49     6751.09    169.26 o 
 -10   6  10     1810.97     1774.02     89.24 o 
  -8   6  10     5206.76     4944.23    147.23 o 
  -6   6  10     1229.51     1382.26     94.57 o 
  -4   6  10     1176.43     1314.32     83.44 o 
  -2   6  10      128.14      166.25     63.54 o 
   0   6  10     1600.50     1361.26    126.35 o 
   2   6  10      107.07      152.32     58.86 o 
 -19   7  10     1408.88     1396.65    126.14 o 
 -17   7  10     1193.38     1373.85    101.52 o 
 -15   7  10     3107.05     2874.37    137.45 o 
 -13   7  10     1756.29     1718.47     92.34 o 
 -11   7  10     7290.52     7270.62    181.71 o 
  -9   7  10      685.62      733.52     65.72 o 
  -7   7  10       64.64       63.50     38.77 o 
  -5   7  10     3205.77     3189.23    126.54 o 
  -3   7  10     5518.37     5406.61    223.40 o 
  -1   7  10     1136.58     1171.10    115.99 o 
   1   7  10     1430.03     1267.61    161.41 o 
 -18   8  10     2282.63     2110.34    153.93 o 
 -16   8  10       12.33      -11.14     45.87 o 
 -14   8  10       32.99       42.42     44.96 o 
 -12   8  10      247.67      238.89     45.55 o 
 -10   8  10      273.87      341.11     48.15 o 
  -8   8  10    13733.89    13189.45    250.99 o 
  -6   8  10      472.76      530.45     58.23 o 
  -4   8  10     1743.16     1879.10    116.68 o 
  -2   8  10      690.59      656.43    115.89 o 
   0   8  10      142.18      244.02    100.73 o 
 -17   9  10      156.58      119.27     52.30 o 
 -15   9  10       10.59      -33.19     48.90 o 
 -13   9  10       47.03       70.13     44.91 o 
 -11   9  10      394.93      347.80     87.67 o 
  -9   9  10      717.88      734.34     67.66 o 
  -7   9  10       61.37      210.41     45.92 o 
  -5   9  10      659.70      731.79     93.22 o 
  -3   9  10     1432.10     1502.59    129.71 o 
  -1   9  10       19.52      193.08     83.45 o 
 -16  10  10       91.17      127.20     48.12 o 
 -14  10  10      257.70      323.59     68.95 o 
 -12  10  10      793.33      774.79     85.02 o 
 -10  10  10       56.92       75.55     47.67 o 
  -8  10  10     3596.97     3307.96    154.73 o 
  -6  10  10     2107.63     2123.60    147.22 o 
  -4  10  10      356.77      381.24     64.47 o 
  -2  10  10        4.43      122.68     77.09 o 
 -15  11  10     3130.39     2990.70    158.90 o 
 -13  11  10      420.03      443.86     70.68 o 
 -11  11  10     1318.02     1368.22    107.38 o 
  -9  11  10      313.07      288.80     89.14 o 
  -7  11  10     1158.93     1245.84    153.23 o 
  -5  11  10     1213.11     1541.70    167.62 o 
 -10  12  10       56.35       87.15     73.68 o 
  -8  12  10      122.44      223.17     88.99 o 
 -21   1  11      523.32      558.92    111.54 o 
 -19   1  11     2645.81     2523.82    199.40 o 
 -17   1  11     3359.45     3277.54    172.57 o 
 -15   1  11      228.05      196.31     76.70 o 
 -13   1  11        9.18       34.13     35.15 o 
 -11   1  11     1892.75     1904.66     94.06 o 
  -9   1  11     1608.10     1819.47     98.69 o 
  -7   1  11       13.75       10.03     41.00 o 
  -5   1  11     2515.78     2416.14    148.97 o 
  -3   1  11     1132.63     1096.99    108.76 o 
  -1   1  11     1738.53     1761.23    142.84 o 
   1   1  11      418.65      417.88    115.80 o 
 -22   2  11     1363.10     1297.18    154.21 o 
 -20   2  11      404.62      304.50    115.93 o 
 -18   2  11     2749.54     2675.27    195.17 o 
 -16   2  11     7755.71     7033.96    298.32 o 
 -14   2  11      563.44      650.39     71.21 o 
 -12   2  11     7047.25     6782.05    211.83 o 
 -10   2  11      442.60      397.39     65.88 o 
  -8   2  11     1116.47     1162.13    103.35 o 
  -6   2  11     2057.77     2010.46    137.44 o 
  -4   2  11    11239.97    11182.56    395.32 o 
  -2   2  11       13.51      147.86     73.88 o 
   0   2  11      608.74      745.61    106.26 o 
 -21   3  11      416.21      680.73     98.60 o 
 -19   3  11     3002.31     2949.03    207.84 o 
 -17   3  11     2023.37     2063.41    171.43 o 
 -15   3  11      126.07      105.28     63.74 o 
 -13   3  11     1260.36     1290.59     97.33 o 
 -11   3  11      622.88      754.59     82.47 o 
  -9   3  11       10.92      126.75     51.96 o 
  -7   3  11     3665.79     3702.77    175.45 o 
  -5   3  11      239.30      237.78     52.30 o 
  -3   3  11     1368.16     1493.71    128.35 o 
  -1   3  11     1396.83     1446.91    135.24 o 
   1   3  11      143.02      125.09     68.90 o 
 -20   4  11      638.24     1099.06    106.40 o 
 -18   4  11      143.40      272.46     61.75 o 
 -16   4  11      593.49      637.81     77.54 o 
 -14   4  11      468.29      448.07     54.53 o 
 -12   4  11     1292.70     1383.77     85.83 o 
 -10   4  11      760.12     1079.18     77.50 o 
  -8   4  11      470.65      756.91     60.92 o 
  -6   4  11     4402.64     4555.47    167.68 o 
  -4   4  11     1815.58     1799.08    110.65 o 
  -2   4  11      222.78      331.25     73.67 o 
   0   4  11      190.60      299.47     79.31 o 
 -21   5  11      206.39      159.64     63.66 o 
 -19   5  11     5080.57     5078.32    188.38 o 
 -17   5  11     1286.10     1346.84     97.72 o 
 -15   5  11      469.51      428.67     51.28 o 
 -13   5  11     4501.18     4557.24    141.86 o 
 -11   5  11     3077.38     3115.69    118.07 o 
  -9   5  11     1273.62     1546.45     86.23 o 
  -7   5  11     2618.18     2629.85    112.35 o 
  -5   5  11       81.77       78.58     42.97 o 
  -3   5  11        5.82      159.69     99.13 o 
  -1   5  11      515.47      473.41     85.89 o 
 -20   6  11     1350.64     1229.60    122.02 o 
 -18   6  11     1656.41     1556.06    127.19 o 
 -16   6  11      487.81      488.70     54.46 o 
 -14   6  11     1201.29     1257.20     81.11 o 
 -12   6  11     5234.52     5130.53    154.76 o 
 -10   6  11      646.80      736.06     63.54 o 
  -8   6  11     3140.97     2997.84    121.15 o 
  -6   6  11      129.70      155.25     42.63 o 
  -4   6  11     1066.80     1120.34     92.32 o 
  -2   6  11      155.96      243.45     69.59 o 
   0   6  11     1149.23     1199.29    126.16 o 
 -19   7  11      477.14      374.14     81.26 o 
 -17   7  11     1481.12     1329.06    100.82 o 
 -15   7  11       42.73       78.19     38.39 o 
 -13   7  11       44.87       30.57     37.47 o 
 -11   7  11        2.28       31.97     49.17 o 
  -9   7  11     3888.10     3800.38    139.34 o 
  -7   7  11       64.94      114.73     39.03 o 
  -5   7  11     7799.17     7348.63    199.08 o 
  -3   7  11      549.89      482.77     82.61 o 
  -1   7  11        9.03      113.84    125.91 o 
 -18   8  11     1257.78     1321.39    129.54 o 
 -16   8  11     1002.38      991.14     92.04 o 
 -14   8  11      476.74      424.48     64.23 o 
 -12   8  11      249.75      220.81     45.23 o 
 -10   8  11      212.96      385.28     56.86 o 
  -8   8  11     2608.42     2560.76    119.59 o 
  -6   8  11      947.43      853.00     74.85 o 
  -4   8  11      166.05      138.15     60.95 o 
  -2   8  11      964.02      999.56    146.03 o 
 -17   9  11      740.15      797.99     88.16 o 
 -15   9  11     1122.41     1086.44     96.34 o 
 -13   9  11      461.90      472.07     69.47 o 
 -11   9  11     1533.65     1595.44    112.97 o 
  -9   9  11      687.48      749.89     71.93 o 
  -7   9  11      162.19      198.81     46.64 o 
  -5   9  11     6413.43     5839.78    247.39 o 
  -3   9  11      746.23      708.56    127.61 o 
 -16  10  11       54.26      162.21     54.93 o 
 -14  10  11      364.14      480.73     73.57 o 
 -12  10  11     2012.27     1970.94    127.01 o 
 -10  10  11      215.61      162.56     50.80 o 
  -8  10  11      630.55      706.48     95.41 o 
  -6  10  11       29.50       32.27     54.69 o 
 -13  11  11       44.94       71.31     48.79 o 
 -11  11  11        2.08        5.79     53.56 o 
  -9  11  11      114.73      319.29     91.76 o 
 -22   0  12      407.01      472.50    156.04 o 
 -20   0  12     2733.98     2888.34    217.24 o 
 -18   0  12     3020.97     2438.74    270.17 o 
 -16   0  12       63.00      151.25    114.93 o 
 -14   0  12     6793.57     5778.59    389.10 o 
 -12   0  12     6405.59     6125.52    244.12 o 
 -10   0  12      200.69      254.37     68.76 o 
  -8   0  12      616.25      587.03     91.33 o 
  -6   0  12     2352.01     1936.42    171.08 o 
  -4   0  12        9.85       92.98     94.58 o 
  -2   0  12       54.43      -65.45    104.16 o 
 -21   1  12       43.44        5.00     60.78 o 
 -19   1  12     1954.69     2107.65    151.26 o 
 -17   1  12      404.33      394.49     96.02 o 
 -15   1  12      880.93      780.23    109.91 o 
 -13   1  12     2836.08     2724.25    139.37 o 
 -11   1  12      189.53      395.28     55.26 o 
  -9   1  12       22.44      137.91     46.91 o 
  -7   1  12      221.24      157.96     64.51 o 
  -5   1  12      777.07      740.47     95.04 o 
  -3   1  12      421.00      373.10     83.26 o 
  -1   1  12     1174.06     1231.16    167.46 o 
 -22   2  12      637.23      786.36    104.01 o 
 -20   2  12       67.46      -25.69     69.37 o 
 -18   2  12      466.93      471.80    100.34 o 
 -16   2  12      405.35      533.61    102.95 o 
 -14   2  12     1863.89     1644.95    155.64 o 
 -12   2  12        0.57       39.40     47.99 o 
 -10   2  12       11.84      356.47     66.09 o 
  -8   2  12     1225.38     1439.97    118.86 o 
  -6   2  12      684.30      712.68     92.15 o 
  -4   2  12     1349.73     1330.78    124.24 o 
  -2   2  12     1116.90     1191.77    127.11 o 
 -21   3  12      589.95      534.00    105.28 o 
 -19   3  12     2717.47     2758.86    207.90 o 
 -17   3  12      700.41      779.25    113.08 o 
 -15   3  12     6449.28     6826.96    300.45 o 
 -13   3  12     5490.99     5622.37    208.11 o 
 -11   3  12      361.66      347.99     80.52 o 
  -9   3  12     2652.26     2858.51    154.98 o 
  -7   3  12      980.10     1456.06    100.67 o 
  -5   3  12      773.87      793.63     99.44 o 
  -3   3  12     2573.10     2883.20    181.03 o 
  -1   3  12     4304.18     4158.00    225.45 o 
 -20   4  12     2454.81     2680.85    205.69 o 
 -18   4  12      533.50      440.10     76.76 o 
 -16   4  12     2939.30     2911.90    202.66 o 
 -14   4  12     3510.79     3508.81    167.34 o 
 -12   4  12     3744.01     3641.17    173.53 o 
 -10   4  12     1216.86     1380.01     98.72 o 
  -8   4  12     3718.73     3613.24    155.15 o 
  -6   4  12     1077.18     1229.32     96.10 o 
  -4   4  12     2218.22     2121.56    154.89 o 
  -2   4  12      632.29      568.15     94.48 o 
 -21   5  12      232.54      283.91     94.05 o 
 -19   5  12      146.46      147.44     59.17 o 
 -17   5  12      273.32      218.03     61.32 o 
 -15   5  12     1630.47     1576.11    104.60 o 
 -13   5  12      310.31      289.67     54.36 o 
 -11   5  12       21.23       93.40     46.13 o 
  -9   5  12      336.69      480.83     67.35 o 
  -7   5  12     3222.46     3349.37    151.85 o 
  -5   5  12      687.78      618.50     89.49 o 
  -3   5  12      505.72      519.24     89.05 o 
 -20   6  12      785.40      914.23    207.92 o 
 -18   6  12       55.26      105.75     57.15 o 
 -16   6  12      211.17      213.10     52.94 o 
 -14   6  12     1498.46     1428.81    102.40 o 
 -12   6  12      261.03      259.62     54.35 o 
 -10   6  12     1228.47     1130.02     93.95 o 
  -8   6  12     1075.32     1130.40     93.29 o 
  -6   6  12      859.58     1018.14     92.06 o 
  -4   6  12      123.57      225.44     67.79 o 
 -19   7  12      613.74      649.13     94.32 o 
 -17   7  12      412.90      446.66     86.53 o 
 -15   7  12     1704.51     1597.44     96.45 o 
 -13   7  12     2279.15     2205.89    110.73 o 
 -11   7  12     1389.04     1324.57     87.54 o 
  -9   7  12      194.20      179.79     42.85 o 
  -7   7  12      785.16     1072.33     83.47 o 
  -5   7  12     3977.26     3720.12    200.29 o 
 -18   8  12      225.91      158.24     60.21 o 
 -16   8  12       84.57      101.89     50.91 o 
 -14   8  12        4.77       58.92     47.53 o 
 -12   8  12     1041.63     1001.57     79.55 o 
 -10   8  12      749.01      734.57     72.89 o 
  -8   8  12      413.74      405.54     58.97 o 
  -6   8  12        4.12       -9.16     37.27 o 
 -15   9  12       89.53       82.42     47.69 o 
 -13   9  12       57.34       94.71     54.61 o 
 -11   9  12       34.92      -31.47     46.32 o 
  -9   9  12       15.09       24.46     41.68 o 
  -7   9  12      325.88      443.61     73.09 o 
 -12  10  12      470.48      495.10     71.99 o 
 -10  10  12       10.10       60.48     49.33 o 
 -21   1  13     1198.56     1241.66    230.07 o 
 -19   1  13     1988.97     1863.55    177.64 o 
 -17   1  13      235.06      285.66     92.71 o 
 -15   1  13     3933.70     3500.32    224.96 o 
 -13   1  13      361.17      373.18     95.66 o 
 -11   1  13     3476.27     3435.27    174.98 o 
  -9   1  13     3107.45     2895.60    168.18 o 
  -7   1  13      272.15      340.94     75.05 o 
  -5   1  13      406.40      371.88     80.59 o 
  -3   1  13      503.73      486.17    185.77 o 
 -20   2  13     1947.32     1997.12    184.66 o 
 -18   2  13       43.82       74.54     64.33 o 
 -16   2  13     1831.80     2262.26    191.04 o 
 -14   2  13     1652.00     1567.63    161.41 o 
 -12   2  13     4342.02     4243.04    190.76 o 
 -10   2  13        8.64       11.06     60.93 o 
  -8   2  13     1376.14     1323.01    120.59 o 
  -6   2  13     1439.09     1364.48    126.90 o 
  -4   2  13       67.08      127.75     60.87 o 
 -21   3  13       99.84      113.92     62.48 o 
 -19   3  13       13.49       54.73    142.87 o 
 -17   3  13        6.75      -35.27     64.22 o 
 -15   3  13      864.17     1017.26    227.07 o 
 -13   3  13       61.36       51.10     46.23 o 
 -11   3  13     1701.82     1750.57    132.52 o 
  -9   3  13     1463.00     1564.00    108.35 o 
  -7   3  13      766.88      840.14     83.42 o 
  -5   3  13        1.41      122.93     62.47 o 
  -3   3  13       54.65      127.44     66.97 o 
 -20   4  13     1141.78     1228.77    149.04 o 
 -18   4  13      288.71      263.33     83.23 o 
 -16   4  13     1257.49     1386.96    149.99 o 
 -14   4  13      501.45      514.84     75.35 o 
 -12   4  13      975.38      917.34     99.53 o 
 -10   4  13     1362.86     1416.44    105.10 o 
  -8   4  13       23.16      109.88     49.85 o 
  -6   4  13      118.60      125.47     64.62 o 
  -4   4  13       25.13       56.76     64.25 o 
 -19   5  13     1311.08     1194.53    119.79 o 
 -17   5  13     1666.08     1682.88    137.11 o 
 -15   5  13      463.47      528.47     70.19 o 
 -13   5  13     1878.69     1912.11    120.47 o 
 -11   5  13     4260.92     4389.16    178.36 o 
  -9   5  13     3252.28     3157.01    153.49 o 
  -7   5  13     2185.10     2140.31    129.30 o 
  -5   5  13     2166.82     2092.99    158.23 o 
 -18   6  13      763.48      872.85    109.02 o 
 -16   6  13      481.28      448.04     83.34 o 
 -14   6  13      538.54      524.46     70.69 o 
 -12   6  13     3407.46     3325.01    158.10 o 
 -10   6  13      232.72      246.07     59.29 o 
  -8   6  13     1725.01     1654.70    116.27 o 
  -6   6  13      517.18      475.18     85.13 o 
 -17   7  13        1.25        4.82     97.57 o 
 -15   7  13      997.35      931.48     90.51 o 
 -13   7  13       14.64      -63.67     47.74 o 
 -11   7  13       13.82       39.49     48.99 o 
  -9   7  13      392.75      391.77     66.32 o 
  -7   7  13      287.95      236.16     58.30 o 
 -16   8  13      298.46      326.00     86.92 o 
 -14   8  13      234.93      108.79     58.73 o 
 -12   8  13      116.40       61.78     48.10 o 
 -10   8  13      502.04      404.35     75.63 o 
  -8   8  13      303.70      332.10     63.47 o 
 -20   0  14     1085.86      857.61    197.14 o 
 -18   0  14      545.63      384.31    141.67 o 
 -16   0  14     5085.92     5110.54    402.27 o 
 -14   0  14       96.26      137.28    130.50 o 
 -12   0  14     1388.16     1437.86    229.87 o 
 -10   0  14      546.80      650.03    108.90 o 
  -8   0  14        4.83       51.88     84.60 o 
  -6   0  14      523.74      553.12    167.61 o 
 -21   1  14        6.29       42.84     68.90 o 
 -19   1  14       21.50      117.65     74.20 o 
 -17   1  14      278.72      284.32     86.56 o 
 -15   1  14       94.13      243.43    213.50 o 
 -13   1  14       18.10      246.05     88.42 o 
 -11   1  14      236.06      290.80     72.02 o 
  -9   1  14      998.51      966.77    108.58 o 
  -7   1  14      641.94      701.63    100.44 o 
 -20   2  14     1348.47     1570.81    171.99 o 
 -18   2  14       82.18       83.71     71.55 o 
 -16   2  14      873.15      995.32    155.24 o 
 -14   2  14      553.91      708.36    120.70 o 
 -12   2  14      828.13     1023.58    107.58 o 
 -10   2  14      115.70      119.65     60.26 o 
  -8   2  14     1114.20     1182.18    120.88 o 
  -6   2  14      683.31      731.62    124.94 o 
 -19   3  14      126.16      184.75    116.53 o 
 -17   3  14     1432.11     1562.99    162.95 o 
 -15   3  14     1705.86     1752.62    174.22 o 
 -13   3  14     2805.41     3153.25    176.10 o 
 -11   3  14      666.47      535.19     81.48 o 
  -9   3  14     2709.20     2746.63    148.46 o 
  -7   3  14      452.22      494.91     89.80 o 
 -18   4  14      326.98      385.19    104.47 o 
 -16   4  14     2171.61     2349.97    198.70 o 
 -14   4  14     2660.24     2640.64    163.06 o 
 -12   4  14      743.97      801.48     87.19 o 
 -10   4  14      417.84      461.42     73.57 o 
  -8   4  14    10667.99    10471.77    342.10 o 
 -19   5  14      852.12     1183.10    159.30 o 
 -17   5  14      175.03      310.82     77.05 o 
 -15   5  14     1432.27     1316.74    128.13 o 
 -13   5  14        0.48      200.72     54.29 o 
 -11   5  14       11.20        3.22     59.73 o 
  -9   5  14      208.46      278.69     60.30 o 
 -16   6  14       31.36       41.80     61.30 o 
 -14   6  14       77.83       53.17     42.88 o 
 -12   6  14        1.60       34.68     48.61 o 
 -10   6  14      322.99      292.02     64.65 o 
 -15   7  14     1054.70     1046.96     98.58 o 
 -13   7  14      414.29      440.70     72.23 o 
 -11   7  14       19.10       36.80     48.53 o 
 -19   1  15      385.92      354.19    103.18 o 
 -17   1  15     2153.86     2191.33    202.47 o 
 -15   1  15      584.38      495.83    113.35 o 
 -13   1  15     1499.71     1590.44    176.57 o 
 -11   1  15      423.34      579.15     90.79 o 
  -9   1  15     1896.57     1948.41    157.60 o 
 -18   2  15      196.98      200.22    108.55 o 
 -16   2  15     1185.72     1368.44    168.47 o 
 -14   2  15      752.96      744.83    190.16 o 
 -12   2  15      600.05      672.13     94.49 o 
 -10   2  15      981.94     1127.01    121.97 o 
 -17   3  15       26.37       43.42     70.22 o 
 -15   3  15      442.66      530.87    111.82 o 
 -13   3  15       56.02      132.71     59.60 o 
 -11   3  15      353.56      409.16     71.38 o 
 -16   4  15       50.47      -22.86     70.46 o 
 -14   4  15      649.85      636.51     94.77 o 
 -12   4  15       22.61       95.32     51.25 o 
 -15   5  15      682.18      531.68     89.76 o 
 -13   5  15       46.47        0.76     48.00 o 
                                                 
